# Supplementary material for: Possibility of independent use of the yes/no Angoff and Hofstee methods for the standard setting of the Korean Medical Licensing Examination written test: a descriptive study
Source: J Educ Eval Health Prof. 2022 Dec 12;19:33. doi: 10.3352/jeehp.2022.19.33 (PMC9845067; doi:10.3352/jeehp.2022.19.33)
Supplement: Supplementary file 1 [file jeehp-19-33-dataset1.xlsx]

## Sheet: 1라운드_국시
문항 번호	1-Round 패널별 스테이션 점수														평균	수험생 정답율
	KCW	KKS	JKR	CYJ	KSB	LEJ	LKM	MSH	LJK	PEB	PKD	PHK	JWJ	KDH
1	1	1	1	1	1	1	1	1	1	1	1	1	1	1	1.000	0.945
2	0	0	0	1	1	1	1	1	1	1	1	1	1	1	0.786	0.891
3	1	1	0	1	1	1	1	1	0	1	0	1	0	0	0.643	0.983
4	1	1	1	1	1	0	1	1	1	1	1	1	1	1	0.929	0.981
5	0	1	1	0	0	0	0	1	0	1	1	0	1	0	0.429	0.349
6	1	1	1	1	1	1	1	1	1	1	1	1	1	1	1.000	0.927
7	1	0	0	1	1	1	1	1	0	1	0	0	1	0	0.571	0.927
8	1	1	1	1	1	1	1	0	1	0	1	1	1	1	0.857	0.754
9	1	1	0	0	0	1	0	1	0	1	1	0	0	0	0.429	0.519
10	0	1	1	1	0	0	1	0	1	1	0	1	1	0	0.571	0.784
11	0	0	0	0	1	1	0	0	0	1	1	0	1	0	0.357	0.097
12	1	0	1	1	1	0	1	0	1	0	0	1	0	1	0.571	0.921
13	0	1	1	1	1	1	1	1	1	1	1	0	1	1	0.857	0.796
14	1	1	0	1	1	1	0	1	0	1	1	1	1	0	0.714	0.685
15	0	1	1	1	0	1	0	0	1	1	0	0	0	1	0.500	0.490
16	0	1	1	1	0	0	1	0	0	0	1	0	1	1	0.500	0.667
17	1	0	1	1	1	0	1	1	1	1	0	1	1	1	0.786	0.959
18	0	1	0	1	1	1	0	1	1	1	1	0	1	1	0.714	0.580
19	0	1	1	0	1	1	1	1	1	1	0	1	1	1	0.786	0.992
20	0	1	1	0	1	0	1	1	0	0	1	1	1	1	0.643	0.917
21	1	1	0	1	1	1	1	1	1	1	1	0	0	1	0.786	0.973
22	1	1	1	0	0	1	1	1	0	1	1	1	1	1	0.786	0.849
23	1	1	1	0	1	0	0	1	1	1	1	1	1	1	0.786	0.911
24	0	0	0	0	1	1	1	1	1	1	0	1	0	1	0.571	0.861
25	1	1	1	1	0	1	1	0	1	1	1	0	1	1	0.786	0.970
26	1	0	0	1	1	1	1	0	1	1	1	0	1	1	0.714	0.852
27	1	1	1	1	1	1	0	1	0	1	0	1	1	0	0.714	0.814
28	1	1	1	1	0	1	0	0	1	1	1	0	0	1	0.643	0.911
29	0	1	0	0	0	0	0	0	0	0	0	0	0	0	0.071	0.744
30	0	0	0	1	0	1	0	0	0	1	0	1	0	0	0.286	0.933
31	1	1	1	0	1	1	1	1	1	1	1	1	1	1	0.929	0.992
32	1	1	1	1	1	1	1	1	1	1	1	1	1	1	1.000	0.780
33	0	1	0	1	0	0	0	0	0	1	0	0	1	0	0.286	0.357
34	1	0	1	1	1	1	1	1	1	1	1	1	1	1	0.929	0.492
35	0	1	0	1	1	0	1	0	0	1	1	1	1	1	0.643	0.562
36	1	1	1	1	1	1	1	1	1	1	0	0	0	1	0.786	0.916
37	1	1	1	1	1	1	1	1	1	1	1	1	1	1	1.000	0.981
38	1	1	0	1	1	1	1	1	1	1	1	1	1	1	0.929	0.969
39	1	1	1	1	1	0	1	0	0	1	1	1	1	1	0.786	0.924
40	0	0	1	1	0	1	1	1	1	1	1	1	1	1	0.786	0.698
41	1	1	0	0	1	0	1	1	1	0	1	1	1	1	0.714	0.870
42	0	1	1	1	0	0	0	0	1	0	1	1	1	1	0.571	0.704
43	1	1	1	1	1	1	1	1	0	1	1	0	1	1	0.857	0.813
44	1	1	1	1	1	1	1	1	1	1	1	1	0	1	0.929	0.801
45	0	0	0	1	0	1	0	1	0	0	0	1	1	1	0.429	0.834
46	0	1	1	1	1	0	0	0	0	1	1	0	1	1	0.571	0.964
47	1	1	1	1	1	1	1	1	1	1	1	1	1	1	1.000	0.946
48	1	1	1	1	1	1	1	1	1	1	1	0	0	1	0.857	0.841
49	0	1	1	0	0	1	1	1	1	1	1	1	0	1	0.714	0.487
50	0	0	1	0	0	0	0	1	0	0	1	0	0	0	0.214	0.727
51	0	1	1	1	0	0	1	1	1	1	0	1	1	1	0.714	0.871
52	1	0	0	1	0	1	1	1	0	1	0	0	1	1	0.571	0.690
53	1	0	1	0	1	1	1	1	1	1	0	1	0	0	0.643	0.302
54	1	1	1	1	0	0	1	1	1	1	1	1	1	1	0.857	0.953
55	0	1	0	0	0	1	0	0	0	1	0	0	1	1	0.357	0.817
56	1	1	1	1	1	1	1	1	0	1	1	1	0	1	0.857	0.997
57	0	0	0	1	0	0	1	1	1	0	0	1	1	1	0.500	0.252
58	1	1	1	1	1	1	1	1	1	1	1	1	0	1	0.929	0.937
59	0	1	1	1	1	0	1	1	1	1	1	1	1	1	0.857	0.645
60	1	0	1	0	0	1	1	1	0	0	0	1	1	1	0.571	0.646
61	1	0	0	0	0	0	1	0	0	0	0	0	0	1	0.214	0.506
62	1	0	1	0	0	1	1	0	1	1	1	0	1	0	0.571	0.697
63	0	1	0	1	1	0	1	1	1	1	1	0	1	1	0.714	0.892
64	0	1	0	1	1	1	1	1	1	1	1	1	1	1	0.857	0.935
65	1	1	1	0	1	1	1	1	0	0	1	1	1	1	0.786	0.645
66	0	1	1	1	1	0	1	1	1	1	0	0	1	1	0.714	0.920
67	0	0	1	1	1	1	1	1	0	1	1	1	1	1	0.786	0.393
68	1	0	1	1	1	0	1	1	1	1	1	1	1	1	0.857	0.890
69	0	1	1	1	0	1	0	1	0	1	1	1	1	1	0.714	0.758
70	1	0	0	1	1	0	0	1	1	1	1	1	1	1	0.714	0.695
71	0	1	1	1	0	1	0	0	0	1	1	0	0	1	0.500	0.493
72	1	1	1	1	1	1	1	1	1	1	1	1	1	1	1.000	0.996
73	1	1	0	1	0	0	0	1	0	1	0	1	1	1	0.571	0.807
74	0	1	1	1	1	1	1	1	1	1	1	1	1	1	0.929	0.884
75	1	1	1	1	1	0	0	1	1	1	0	0	0	1	0.643	0.801
76	0	1	1	1	0	1	1	1	1	1	1	0	1	1	0.786	0.522
77	1	1	1	1	1	1	0	1	0	1	1	1	1	1	0.857	0.491
78	0	0	1	1	1	0	1	1	1	1	1	1	0	1	0.714	0.907
79	1	1	1	1	1	1	1	1	0	1	0	0	0	1	0.714	0.727
80	0	1	1	1	1	0	0	1	0	0	0	1	0	1	0.500	0.822
81	1	0	1	0	0	1	1	1	0	1	1	1	0	1	0.643	0.837
82	0	1	1	1	1	0	1	0	1	1	1	1	1	1	0.786	0.735
83	1	1	1	1	1	1	1	0	1	1	1	0	1	1	0.857	0.992
84	1	1	0	1	1	0	0	0	0	1	0	1	1	1	0.571	0.977
85	1	1	1	0	0	1	1	1	1	1	0	0	1	1	0.714	0.282
86	1	0	1	1	0	1	1	0	0	1	1	1	0	0	0.571	0.904
87	1	1	1	1	1	1	1	1	1	1	1	1	0	0	0.857	0.900
88	0	1	1	1	1	0	1	1	1	1	1	1	1	1	0.857	0.714
89	0	0	0	1	0	1	1	1	1	0	0	0	0	0	0.357	0.819
90	1	1	0	1	0	0	1	1	0	0	0	0	0	1	0.429	0.616
91	1	1	0	1	1	1	0	0	1	1	1	1	1	1	0.786	0.756
92	1	1	1	1	1	1	1	1	1	1	1	0	1	1	0.929	0.976
93	1	1	1	0	0	0	1	1	1	1	1	1	1	1	0.786	0.855
94	0	1	1	1	1	1	1	1	1	1	1	1	1	1	0.929	0.979
95	0	0	1	1	1	1	1	0	0	1	0	1	1	1	0.643	0.693
96	0	1	1	1	1	1	1	1	1	1	1	0	1	1	0.857	0.792
97	1	1	1	1	1	1	1	1	1	1	1	1	1	1	1.000	0.996
98	1	1	1	0	1	1	1	1	0	0	1	0	1	0	0.643	0.819
99	0	0	0	1	0	0	0	0	0	1	1	0	0	0	0.214	0.518
100	1	1	1	1	1	1	0	1	1	1	1	1	1	1	0.929	0.924
101	1	1	1	0	0	0	1	0	1	1	0	1	1	1	0.643	0.889
102	1	1	0	1	0	1	1	1	0	1	0	0	1	1	0.643	0.709
103	0	0	0	1	1	1	1	1	1	1	1	1	1	0	0.714	0.891
104	1	1	1	1	1	0	0	1	1	1	1	0	1	0	0.714	0.922
105	1	1	0	1	0	1	0	1	1	0	1	1	1	1	0.714	0.917
106	1	1	0	0	1	0	0	1	0	1	0	1	0	1	0.500	0.120
107	0	1	1	1	0	0	0	1	0	1	1	0	1	1	0.571	0.754
108	1	1	1	1	1	1	1	0	1	0	0	1	1	1	0.786	0.978
109	0	0	0	0	0	0	0	0	0	0	0	0	0	0	0.000	0.480
110	1	1	1	1	0	1	1	0	1	1	0	1	0	0	0.643	0.792
111	1	1	1	1	0	1	1	1	1	1	1	1	1	1	0.929	0.933
112	0	0	1	0	0	0	1	1	0	1	0	0	0	0	0.286	0.704
113	0	1	1	1	0	1	0	0	1	1	1	1	0	0	0.571	0.729
114	1	1	1	1	1	1	1	1	1	1	1	1	1	1	1.000	0.884
115	0	1	0	1	1	0	1	1	0	1	0	1	1	1	0.643	0.949
116	1	1	1	1	1	1	1	0	0	1	1	0	1	1	0.786	0.917
117	0	0	1	1	1	1	0	1	1	1	1	1	0	0	0.643	0.979
118	0	1	1	1	0	0	0	0	0	1	0	1	0	0	0.357	0.603
119	1	0	1	0	0	1	1	1	1	0	1	1	1	0	0.643	0.924
120	0	1	1	1	1	0	1	1	0	1	1	1	0	0	0.643	0.776
121	0	1	1	1	1	1	0	0	1	1	1	1	1	1	0.786	0.976
122	1	1	1	1	1	1	1	1	1	1	1	1	1	1	1.000	0.963
123	0	1	1	1	0	1	0	1	1	1	1	0	1	1	0.714	0.455
124	1	0	1	1	1	0	0	1	0	0	1	0	0	1	0.500	0.243
125	1	0	1	1	0	1	0	1	0	1	0	0	0	0	0.429	0.921
126	0	1	1	1	1	1	1	1	1	1	1	1	1	1	0.929	0.825
127	1	0	0	1	1	1	1	1	0	1	1	0	1	1	0.714	0.905
128	0	1	0	1	1	0	1	1	0	0	0	0	1	1	0.500	0.406
129	1	1	1	1	1	1	1	1	1	1	1	1	1	1	1.000	0.980
130	1	1	0	1	1	1	1	1	1	1	1	1	1	1	0.929	0.900
131	0	1	1	1	1	0	1	1	1	1	1	0	1	1	0.786	0.834
132	1	0	1	1	1	1	1	0	0	0	1	0	0	0	0.500	0.917
133	0	1	1	0	1	0	1	1	0	0	0	1	0	1	0.500	0.796
134	0	1	1	1	1	1	1	1	1	1	1	1	1	0	0.857	0.588
135	1	1	1	1	0	1	1	1	1	1	1	0	1	1	0.857	0.987
136	0	1	1	1	0	0	0	0	1	1	1	1	1	1	0.643	0.954
137	0	1	1	1	1	1	1	0	1	1	1	1	0	1	0.786	0.932
138	1	0	1	1	1	0	1	0	0	0	0	1	1	0	0.500	0.872
139	1	0	1	1	0	1	0	1	1	1	0	1	1	1	0.714	0.353
140	1	1	1	1	1	1	1	1	1	1	1	1	1	1	1.000	0.979
141	1	1	1	1	1	0	0	1	1	1	1	1	1	1	0.857	0.977
142	0	1	1	1	1	0	1	1	0	1	1	0	1	0	0.643	0.629
143	1	1	1	1	1	1	1	1	1	1	1	0	1	1	0.929	0.394
144	0	1	1	1	1	0	0	1	1	1	0	1	1	0	0.643	0.936
145	0	0	1	0	0	1	1	1	0	1	0	0	0	1	0.429	0.972
146	1	0	0	1	1	0	0	0	1	1	1	0	0	1	0.500	0.544
147	0	0	1	1	1	1	1	1	1	1	1	1	1	1	0.857	0.918
148	0	1	1	1	0	1	0	1	1	1	1	0	0	0	0.571	0.799
149	1	1	1	1	1	1	1	1	1	1	1	1	1	1	1.000	0.980
150	0	0	0	1	0	0	1	0	0	0	0	0	0	1	0.214	0.859
151	0	1	1	1	0	0	1	0	0	1	0	0	0	0	0.357	0.936
152	1	1	0	1	1	1	1	1	1	1	1	1	1	1	0.929	0.939
153	1	0	1	1	0	1	1	1	0	1	1	0	1	1	0.714	0.484
154	1	1	1	1	1	1	1	1	1	1	1	1	1	1	1.000	0.953
155	0	1	0	1	0	1	0	1	1	1	0	1	0	1	0.571	0.836
156	0	1	0	1	0	1	0	0	1	0	0	1	1	1	0.500	0.931
157	1	1	0	0	0	0	0	1	0	1	1	0	0	0	0.357	0.676
158	0	1	1	1	1	1	1	0	1	1	1	1	1	0	0.786	0.978
159	1	0	0	1	0	1	1	0	1	1	0	1	1	1	0.643	0.753
160	1	1	1	1	1	1	1	1	1	1	1	1	1	1	1.000	0.370
161	1	1	1	1	1	1	1	1	1	1	1	1	1	1	1.000	0.809
162	0	0	0	1	0	0	1	0	0	0	1	0	1	0	0.286	0.876
163	1	1	1	1	1	1	1	1	1	1	1	1	1	1	1.000	0.947
164	0	1	0	1	1	1	1	1	1	1	1	1	1	1	0.857	0.976
165	1	1	1	1	1	1	1	1	1	1	1	0	1	1	0.929	0.944
166	1	0	0	1	0	0	0	1	0	0	0	0	0	0	0.214	0.368
167	0	0	0	1	0	1	0	1	1	1	0	1	0	1	0.500	0.302
168	1	1	1	1	1	1	1	0	1	1	1	1	1	0	0.857	0.791
169	1	0	1	0	0	1	1	1	1	1	1	1	1	1	0.786	0.905
170	1	1	1	1	1	0	1	0	1	1	1	1	1	0	0.786	0.972
171	1	1	0	1	1	1	1	1	1	1	1	0	1	1	0.857	0.937
172	0	1	1	1	1	0	1	1	1	0	1	1	1	1	0.786	0.826
173	1	1	1	1	1	1	0	1	1	1	1	1	1	1	0.929	0.945
174	1	1	1	0	1	0	1	0	1	1	0	0	1	1	0.643	0.956
175	0	0	0	1	0	1	0	0	0	1	0	1	1	0	0.357	0.623
176	0	1	1	1	0	1	1	1	1	0	0	1	1	0	0.643	0.983
177	1	1	1	1	1	1	1	1	1	1	1	1	1	1	1.000	0.937
178	1	1	0	1	1	1	1	1	1	1	1	1	1	1	0.929	0.713
179	1	1	1	1	1	1	0	1	0	0	0	0	1	0	0.571	0.895
180	0	0	1	1	1	1	0	1	1	1	0	1	1	0	0.643	0.691
181	0	0	0	1	1	1	0	0	1	0	0	0	1	1	0.429	0.774
182	1	1	1	1	1	0	1	0	1	1	1	1	1	1	0.857	0.954
183	1	1	0	1	1	0	0	1	1	0	1	1	0	1	0.643	0.932
184	0	1	1	0	0	1	1	1	1	1	0	1	1	0	0.643	0.616
185	0	0	1	0	0	1	1	0	0	0	0	1	1	0	0.357	0.596
186	1	1	1	0	1	1	1	1	1	1	0	1	0	1	0.786	0.809
187	0	1	1	0	0	0	0	1	0	0	0	0	0	0	0.214	0.781
188	1	1	0	1	0	1	1	1	0	1	1	1	1	1	0.786	0.890
189	1	1	1	0	1	1	1	1	1	1	1	1	1	1	0.929	0.964
190	0	0	1	0	1	0	0	1	1	1	0	1	0	0	0.429	0.428
191	1	1	1	1	1	1	1	1	1	0	1	1	1	1	0.929	0.855
192	0	0	1	0	0	1	1	1	1	1	1	0	1	1	0.643	0.812
193	1	0	1	1	1	0	1	1	1	1	1	0	0	1	0.714	0.723
194	1	1	0	1	1	1	1	1	1	1	1	1	1	1	0.929	0.914
195	0	0	1	1	0	1	1	1	0	1	1	0	1	1	0.643	0.720
196	1	0	1	0	1	1	1	0	1	1	0	1	1	1	0.714	0.908
197	0	0	1	0	0	1	0	1	1	1	0	0	1	0	0.429	0.470
198	1	1	1	1	1	1	1	1	1	1	1	1	1	1	1.000	0.933
199	1	1	1	0	1	1	0	0	0	1	1	1	1	0	0.643	0.858
200	0	0	0	1	0	0	0	0	0	0	1	0	0	0	0.143	0.857
201	1	0	1	1	1	1	1	1	1	1	1	1	0	1	0.857	0.937
202	0	1	1	1	1	1	1	1	1	1	1	1	1	1	0.929	0.908
203	1	0	1	1	1	0	1	1	1	0	1	1	1	1	0.786	0.707
204	0	1	1	1	0	0	0	0	1	1	1	0	1	1	0.571	0.796
205	1	0	1	1	0	1	1	1	0	1	0	1	1	1	0.714	0.706
206	1	1	1	1	1	1	1	1	1	1	1	1	1	1	1.000	0.723
207	0	1	1	1	0	1	0	1	0	1	0	0	1	1	0.571	0.753
208	0	0	1	1	1	1	0	1	1	0	1	1	1	1	0.714	0.628
209	1	0	0	1	0	1	0	0	1	1	1	0	1	1	0.571	0.915
210	1	1	1	1	0	1	1	1	0	1	0	1	1	1	0.786	0.740
211	1	0	0	1	1	0	1	1	1	0	1	0	1	1	0.643	0.895
212	0	0	1	1	0	1	1	1	1	0	0	1	1	1	0.643	0.586
213	0	1	0	0	0	1	1	0	0	0	0	1	1	1	0.429	0.378
214	1	1	1	1	1	1	0	1	1	1	1	0	1	1	0.857	0.661
215	0	1	1	1	1	1	1	0	1	1	1	1	1	1	0.857	0.931
216	1	0	0	0	0	1	1	1	1	0	1	0	1	1	0.571	0.816
217	1	1	0	1	1	1	1	0	1	1	1	1	1	1	0.857	0.892
218	0	1	0	1	1	0	0	0	1	0	0	1	1	1	0.500	0.768
219	0	1	0	1	1	1	0	0	0	1	1	1	1	1	0.643	0.933
220	1	0	0	0	1	1	0	1	0	0	1	0	1	1	0.500	0.695
221	1	1	0	0	1	1	1	1	1	1	1	1	1	1	0.857	0.902
222	1	0	0	0	0	1	0	1	1	1	1	1	1	1	0.643	0.863
223	0	1	1	1	1	1	0	0	0	0	1	0	0	1	0.500	0.839
224	1	0	0	0	1	1	0	0	0	1	1	1	1	1	0.571	0.853
225	1	1	1	1	0	1	1	0	1	1	1	0	1	1	0.786	0.952
226	1	1	0	0	1	1	1	1	0	1	1	1	1	1	0.786	0.871
227	0	1	1	1	1	1	1	0	1	1	1	0	1	0	0.714	0.980
228	0	0	0	1	1	1	1	1	1	0	0	0	1	1	0.571	0.687
229	1	1	0	0	1	0	1	1	1	1	0	1	1	1	0.714	0.929
230	1	1	1	1	1	1	1	1	1	1	1	1	1	1	1.000	0.917
231	0	1	1	0	1	1	1	0	1	0	1	0	0	0	0.500	0.556
232	1	0	0	1	0	0	0	1	1	0	1	1	1	1	0.571	0.846
233	1	1	1	1	1	1	1	1	1	1	0	1	0	1	0.857	0.934
234	0	0	1	1	1	1	1	1	1	1	1	1	1	1	0.857	0.881
235	1	1	1	1	1	1	1	1	1	1	1	1	1	1	1.000	0.964
236	1	1	1	0	1	1	1	1	0	1	1	1	0	1	0.786	0.590
237	0	0	0	1	0	1	1	0	1	0	1	0	1	1	0.500	0.971
238	0	1	1	1	1	1	1	1	1	1	1	1	1	1	0.929	0.997
239	1	1	0	1	1	1	1	0	1	0	0	1	1	1	0.714	0.856
240	0	1	1	1	1	1	1	1	1	1	1	0	1	1	0.857	0.927
241	0	0	1	1	1	1	1	1	1	0	1	1	1	1	0.786	0.940
242	1	1	1	1	1	1	1	1	1	1	1	0	1	1	0.929	0.782
243	0	1	0	1	0	1	1	1	0	1	1	1	1	1	0.714	0.882
244	1	1	1	1	1	1	1	1	1	1	1	1	1	0	0.929	0.572
245	1	1	1	1	1	1	1	1	0	0	1	0	1	1	0.786	0.214
246	1	0	0	0	0	1	1	1	1	1	1	1	1	0	0.643	0.777
247	0	1	0	1	1	0	1	1	1	1	0	1	1	1	0.714	0.912
248	1	1	0	1	0	1	1	0	1	0	1	1	1	0	0.643	0.912
249	0	0	1	0	0	0	0	0	0	0	0	1	0	0	0.143	0.812
250	1	1	1	0	1	1	0	1	1	1	0	1	1	0	0.714	0.831
251	0	0	1	1	1	1	1	1	1	1	0	1	1	1	0.786	0.738
252	1	0	0	0	1	0	1	1	1	0	1	1	1	0	0.571	0.815
253	0	1	1	1	1	1	1	1	1	1	1	1	1	1	0.929	0.880
254	0	0	0	1	0	0	0	0	0	0	0	0	0	0	0.071	0.374
255	1	1	1	1	1	1	0	1	0	0	1	1	0	1	0.714	0.955
256	0	1	1	1	1	1	1	1	1	1	1	1	1	1	0.929	0.879
257	1	0	0	0	0	0	0	0	0	0	0	0	0	0	0.071	0.059
258	1	0	1	0	1	1	1	1	1	0	0	1	1	0	0.643	0.473
259	0	0	1	1	0	0	1	0	0	1	1	0	1	1	0.500	0.839
260	1	1	1	1	1	1	0	1	1	1	1	1	1	1	0.929	0.815
261	1	0	1	1	1	1	1	1	1	1	1	1	1	1	0.929	0.616
262	1	1	1	1	1	1	0	1	1	0	1	1	0	1	0.786	0.737
263	0	0	1	0	1	0	1	1	0	1	0	0	0	1	0.429	0.954
264	0	1	1	1	1	1	1	1	1	1	0	1	1	1	0.857	0.897
265	0	0	1	1	1	0	0	0	0	1	1	0	1	0	0.429	0.885
266	1	1	0	1	0	1	1	0	1	1	1	1	1	1	0.786	0.947
267	0	1	0	1	1	1	0	1	0	0	0	1	0	0	0.429	0.159
268	1	1	1	1	1	1	1	0	0	1	1	1	1	1	0.857	0.953
269	1	0	1	1	1	1	1	1	1	1	1	0	0	1	0.786	0.978
270	1	1	1	0	0	1	1	1	1	1	1	1	1	1	0.857	0.901
271	0	0	1	1	1	1	1	0	1	1	0	1	1	1	0.714	0.919
272	0	1	0	1	1	1	1	0	1	0	1	0	1	1	0.643	0.986
273	1	0	0	1	1	1	0	1	0	1	1	1	0	1	0.643	0.969
274	0	0	1	1	1	1	1	0	1	0	0	1	1	1	0.643	0.988
275	1	0	1	1	0	0	0	1	0	1	0	0	1	1	0.500	0.979
276	0	0	1	1	1	1	0	1	1	1	1	1	1	1	0.786	0.866
277	1	1	1	1	0	1	1	1	0	1	0	1	1	1	0.786	0.670
278	1	1	0	1	0	0	1	1	0	0	0	0	1	1	0.500	0.287
279	0	1	1	1	1	1	1	0	1	0	1	1	1	1	0.786	0.455
280	0	1	0	1	1	1	1	1	0	0	1	0	1	0	0.571	0.832
281	1	0	0	1	1	1	1	1	0	1	0	1	1	0	0.643	0.863
282	1	0	1	1	0	1	1	1	1	0	1	1	1	0	0.714	0.774
283	1	1	1	1	1	0	0	0	1	0	1	1	1	1	0.714	0.954
284	0	1	1	1	1	1	1	1	1	0	1	0	1	1	0.786	0.963
285	1	0	1	1	1	1	1	1	1	1	1	1	1	1	0.929	0.974
286	0	0	1	0	0	1	0	0	0	1	0	1	1	0	0.357	0.610
287	1	1	1	1	1	1	1	1	1	1	1	0	1	0	0.857	0.943
288	0	1	1	1	1	1	1	1	0	1	1	1	1	1	0.857	0.922
289	1	0	1	1	1	1	1	1	1	1	1	1	1	1	0.929	0.997
290	0	0	1	1	1	0	1	0	1	0	0	0	0	1	0.429	0.873
291	1	1	1	1	0	1	1	1	1	1	0	1	1	1	0.857	0.993
292	1	1	1	1	1	1	1	1	0	1	1	1	1	1	0.929	0.976
293	1	1	0	1	1	1	1	1	1	1	0	1	1	1	0.857	0.804
294	0	1	0	1	0	0	0	0	0	0	0	0	0	0	0.143	0.901
295	0	1	0	1	1	1	0	0	1	0	1	1	1	0	0.571	0.956
296	1	1	1	0	1	0	0	1	1	1	1	1	1	1	0.786	0.944
297	0	0	1	0	1	1	1	1	0	0	0	1	1	0	0.500	0.582
298	1	0	0	1	1	1	1	0	1	0	1	1	0	0	0.571	0.928
299	0	0	1	0	0	0	0	0	1	1	1	0	0	0	0.286	0.417
300	0	0	1	0	0	0	0	0	0	1	1	0	0	0	0.214	0.150
301	1	0	1	1	1	1	1	1	0	0	0	1	0	0	0.571	0.142
302	0	0	1	1	0	1	0	0	0	1	0	0	0	0	0.286	0.076
303	0	0	1	0	0	0	0	0	0	1	0	1	0	0	0.214	0.791
304	1	0	1	0	1	1	0	1	1	0	1	1	0	0	0.571	0.883
305	0	0	1	0	1	1	0	0	1	1	1	0	0	1	0.500	0.301
306	1	0	0	0	0	0	0	1	1	0	0	1	0	0	0.286	0.482
307	0	1	0	1	1	1	0	1	1	0	0	1	0	1	0.571	0.883
308	0	0	0	1	1	0	0	0	0	1	0	1	1	1	0.429	0.364
309	1	0	1	1	1	0	1	0	0	0	1	1	1	1	0.643	0.897
310	1	0	1	1	1	1	0	1	1	1	1	0	1	1	0.786	0.612
311	0	1	1	1	1	1	0	0	1	1	1	0	1	1	0.714	0.697
312	1	0	0	0	0	1	0	1	1	1	1	1	1	0	0.571	0.767
313	0	0	1	0	1	0	1	1	1	1	1	1	1	1	0.714	0.916
314	1	0	1	0	1	1	1	1	1	0	1	1	0	1	0.714	0.697
315	1	1	0	1	0	1	0	0	0	0	0	1	1	0	0.429	0.740
316	0	1	1	1	1	0	0	0	1	1	0	0	1	1	0.571	0.909
317	1	1	0	1	0	0	1	1	0	1	0	1	0	1	0.571	0.794
318	0	0	0	0	1	0	0	0	0	0	0	0	0	0	0.071	0.539
319	1	1	1	1	1	1	0	1	1	1	1	1	1	1	0.929	0.756
320	0	1	1	1	1	1	0	1	1	0	0	1	1	1	0.714	0.687
총점:	179 (55.94)	205 (64.06)	220 (68.75)	246 (76.88)	210 (65.63)	222 (69.38)	212 (66.25)	221 (69.06)	208 (65.00)	234 (73.13)	210 (65.63)	209 (65.31)	234 (73.13)	234 (73.13)	217.43 (67.94)	249.87 (78.09)

## Sheet: 2라운드_국시
문항 번호	2-Round 패널별 스테이션 점수														평균	수험생 정답율
	KCW	KKS	JKR	CYJ	KSB	LEJ	LKM	MSH	LJK	PEB	PKD	PHK	JWJ	KDH
1	1	1	1	1	1	1	1	1	1	1	1	1	1	1	1.000	0.945
2	0	0	0	1	0	1	1	1	1	1	1	1	1	1	0.714	0.891
3	1	1	1	1	1	1	1	1	0	1	1	1	0	0	0.786	0.983
4	1	1	1	1	1	1	1	1	1	1	1	1	1	1	1.000	0.981
5	0	0	0	0	0	0	0	1	0	1	0	0	0	0	0.143	0.349
6	1	1	1	1	1	1	1	1	1	1	1	1	1	1	1.000	0.927
7	1	0	1	1	1	1	1	1	0	1	1	0	1	0	0.714	0.927
8	1	1	1	1	1	1	1	0	1	0	1	1	1	1	0.857	0.754
9	1	1	0	0	0	1	0	0	0	1	0	0	0	0	0.286	0.519
10	0	1	1	1	0	0	1	0	1	1	1	1	0	0	0.571	0.784
11	0	0	0	0	0	1	0	0	0	0	0	0	0	0	0.071	0.097
12	1	0	1	1	1	0	1	0	1	0	0	1	0	1	0.571	0.921
13	1	1	1	1	1	1	1	1	1	1	1	0	1	1	0.929	0.796
14	1	1	0	1	0	1	0	1	0	1	1	1	0	0	0.571	0.685
15	0	1	0	0	0	1	0	0	1	0	0	0	0	0	0.214	0.490
16	0	1	0	1	0	0	1	0	0	0	0	0	0	0	0.214	0.667
17	1	0	1	1	1	0	1	1	1	1	1	1	1	1	0.857	0.959
18	0	1	0	1	0	1	0	1	1	0	0	0	0	0	0.357	0.580
19	1	1	1	0	1	1	1	1	1	1	1	1	1	1	0.929	0.992
20	1	1	1	0	1	0	1	1	0	0	1	1	1	1	0.714	0.917
21	1	1	1	1	1	1	1	1	1	1	1	1	0	1	0.929	0.973
22	1	1	1	0	0	1	1	1	1	1	0	1	1	1	0.786	0.849
23	1	1	1	0	1	0	0	1	1	1	1	1	1	1	0.786	0.911
24	0	0	0	0	1	1	1	1	1	1	0	1	0	1	0.571	0.861
25	1	1	1	1	0	1	1	0	1	1	1	0	1	1	0.786	0.970
26	1	0	0	1	1	1	1	0	1	1	1	0	1	1	0.714	0.852
27	1	1	1	1	1	1	0	1	0	1	0	1	1	0	0.714	0.814
28	1	1	1	1	0	1	0	0	1	1	1	0	0	1	0.643	0.911
29	0	1	0	0	0	0	0	0	0	0	0	0	0	0	0.071	0.744
30	0	1	1	1	0	1	0	0	0	1	1	1	0	0	0.500	0.933
31	1	1	1	0	1	1	1	1	1	1	1	1	1	1	0.929	0.992
32	1	1	1	1	1	1	1	1	1	1	1	1	1	1	1.000	0.780
33	0	0	0	1	0	0	0	0	0	0	0	0	0	0	0.071	0.357
34	1	0	1	0	1	1	1	1	1	0	1	1	0	1	0.714	0.492
35	0	1	0	1	0	0	1	0	0	1	1	1	0	1	0.500	0.562
36	1	1	1	1	1	1	1	1	1	1	1	0	0	1	0.857	0.916
37	1	1	1	1	1	1	1	1	1	1	1	1	1	1	1.000	0.981
38	1	1	0	1	1	1	1	1	1	1	1	1	1	1	0.929	0.969
39	1	1	1	1	1	0	1	0	1	1	1	1	1	1	0.857	0.924
40	0	0	1	1	0	1	1	1	1	1	1	0	1	1	0.714	0.698
41	1	1	1	0	1	0	1	1	1	0	1	1	1	1	0.786	0.870
42	0	1	1	1	0	0	0	0	1	0	0	0	1	0	0.357	0.704
43	1	1	1	1	1	1	1	1	1	1	1	0	1	1	0.929	0.813
44	1	1	1	1	1	1	1	1	1	0	1	1	0	1	0.857	0.801
45	0	0	0	1	0	1	0	1	0	0	0	1	1	1	0.429	0.834
46	1	1	1	1	1	0	0	0	0	1	1	0	1	1	0.643	0.964
47	1	1	1	1	1	1	1	1	1	1	1	1	1	1	1.000	0.946
48	1	1	1	1	1	1	1	1	1	1	1	0	0	1	0.857	0.841
49	0	1	0	0	0	0	1	0	1	0	0	0	0	1	0.286	0.487
50	0	0	1	0	0	0	0	1	0	0	1	0	0	0	0.214	0.727
51	0	1	1	1	0	0	1	1	1	1	0	1	1	1	0.714	0.871
52	1	0	0	1	0	1	1	1	0	1	0	0	1	1	0.571	0.690
53	1	0	0	0	0	0	1	0	1	0	0	1	0	0	0.286	0.302
54	1	1	1	1	0	1	1	1	1	1	1	1	1	1	0.929	0.953
55	0	1	0	0	0	1	0	0	0	1	0	0	1	1	0.357	0.817
56	1	1	1	1	1	1	1	1	0	1	1	1	0	1	0.857	0.997
57	0	0	0	0	0	0	0	0	0	0	0	0	0	1	0.071	0.252
58	1	1	1	1	1	1	1	1	1	1	1	1	0	1	0.929	0.937
59	0	0	1	1	1	0	1	1	0	1	1	1	1	1	0.714	0.645
60	1	0	1	0	0	1	1	1	0	0	0	1	0	0	0.429	0.646
61	1	0	0	0	0	0	0	0	0	0	0	0	0	0	0.071	0.506
62	1	0	1	0	0	1	1	0	0	1	1	0	1	0	0.500	0.697
63	0	0	1	1	1	0	1	1	1	1	1	0	1	1	0.714	0.892
64	1	1	1	0	1	1	1	1	1	1	1	1	1	1	0.929	0.935
65	1	1	1	0	1	1	1	1	0	0	1	1	1	1	0.786	0.645
66	0	1	1	1	1	0	1	1	1	1	0	0	1	1	0.714	0.920
67	0	0	0	1	1	1	0	1	0	0	0	0	1	0	0.357	0.393
68	1	0	1	1	1	0	1	1	1	1	1	1	1	1	0.857	0.890
69	0	0	1	1	0	1	0	1	0	1	1	1	1	1	0.643	0.758
70	1	0	0	1	1	0	0	1	0	1	1	1	1	1	0.643	0.695
71	0	0	0	1	0	1	0	0	0	1	1	0	0	0	0.286	0.493
72	1	1	1	1	1	1	1	1	1	1	1	1	1	1	1.000	0.996
73	1	1	1	1	0	0	0	1	1	1	0	1	1	1	0.714	0.807
74	0	1	1	1	1	1	1	1	1	1	1	1	1	1	0.929	0.884
75	1	1	1	1	1	0	0	1	1	1	0	0	0	1	0.643	0.801
76	0	0	0	1	0	1	1	0	0	0	0	0	0	1	0.286	0.522
77	1	1	0	1	0	0	0	1	0	0	0	1	0	0	0.357	0.491
78	0	1	1	1	1	0	1	1	1	1	1	1	0	1	0.786	0.907
79	1	1	1	1	1	1	1	1	0	1	0	0	0	1	0.714	0.727
80	0	1	1	1	1	0	0	1	0	0	0	1	0	1	0.500	0.822
81	1	0	1	0	0	1	1	1	0	1	1	1	0	1	0.643	0.837
82	1	1	1	1	1	0	1	0	1	1	1	1	1	1	0.857	0.735
83	1	1	1	1	1	1	1	0	1	1	1	0	1	1	0.857	0.992
84	1	1	0	1	1	0	1	0	0	1	0	1	1	1	0.643	0.977
85	1	0	0	0	0	0	0	1	1	0	0	0	1	0	0.286	0.282
86	1	1	1	1	0	1	1	0	0	1	1	1	0	1	0.714	0.904
87	1	1	1	1	1	1	1	1	1	1	1	1	0	1	0.929	0.900
88	0	1	1	1	1	0	1	1	1	1	1	1	1	0	0.786	0.714
89	0	0	0	1	0	1	1	1	1	0	0	0	0	0	0.357	0.819
90	1	1	0	1	0	0	0	1	0	0	0	0	0	0	0.286	0.616
91	1	1	0	1	1	1	1	0	1	1	1	1	1	1	0.857	0.756
92	1	1	1	1	1	1	1	1	1	1	1	1	1	1	1.000	0.976
93	1	1	1	0	0	0	1	1	1	1	1	1	1	1	0.786	0.855
94	1	1	1	1	1	1	1	1	1	1	1	1	1	1	1.000	0.979
95	0	0	1	1	1	1	0	0	0	1	0	1	1	1	0.571	0.693
96	0	1	1	1	1	1	1	1	1	1	1	0	1	1	0.857	0.792
97	1	1	1	1	1	1	1	1	1	1	1	1	1	1	1.000	0.996
98	1	1	1	0	1	1	1	1	0	0	1	0	1	0	0.643	0.819
99	0	0	0	1	0	0	0	0	0	1	0	0	0	0	0.143	0.518
100	1	1	1	1	1	1	0	1	1	1	1	1	1	1	0.929	0.924
101	1	1	1	0	0	0	1	0	1	1	0	1	1	1	0.643	0.889
102	1	1	0	1	0	1	1	1	0	1	0	0	1	1	0.643	0.709
103	0	0	0	1	1	1	1	1	1	1	1	1	1	0	0.714	0.891
104	1	1	1	1	1	0	0	1	1	1	1	0	1	0	0.714	0.922
105	1	1	1	1	0	1	0	1	1	0	1	1	1	1	0.786	0.917
106	1	0	0	0	0	0	0	1	0	0	0	0	0	0	0.143	0.120
107	0	1	1	1	0	0	0	1	0	1	1	0	1	1	0.571	0.754
108	1	1	1	1	1	1	1	0	1	0	1	1	1	1	0.857	0.978
109	0	0	0	0	0	0	0	0	0	0	0	0	0	0	0.000	0.480
110	1	1	1	1	0	1	1	0	1	1	0	1	0	0	0.643	0.792
111	1	1	1	1	0	1	1	1	1	1	1	1	1	1	0.929	0.933
112	0	0	1	0	0	0	1	1	1	1	0	0	0	0	0.357	0.704
113	0	1	1	1	0	1	0	0	1	1	1	1	0	0	0.571	0.729
114	1	1	1	1	1	1	1	1	1	1	1	1	1	1	1.000	0.884
115	0	1	0	1	1	0	1	1	0	1	0	1	1	1	0.643	0.949
116	1	1	1	1	1	1	1	0	1	1	1	0	1	1	0.857	0.917
117	0	1	1	1	1	1	0	1	1	1	1	1	0	1	0.786	0.979
118	0	1	0	1	0	0	0	0	0	1	0	1	0	0	0.286	0.603
119	1	0	1	0	0	1	1	1	1	0	1	1	1	0	0.643	0.924
120	0	1	1	1	1	0	1	1	0	1	1	1	0	0	0.643	0.776
121	1	1	1	1	1	1	0	0	1	1	1	1	1	1	0.857	0.976
122	1	1	1	1	1	1	1	1	1	1	1	1	1	1	1.000	0.963
123	0	1	1	1	0	1	0	0	1	1	1	0	0	1	0.571	0.455
124	1	0	0	1	0	0	0	1	0	0	1	0	0	1	0.357	0.243
125	1	0	1	1	0	1	0	1	0	1	0	0	0	1	0.500	0.921
126	1	1	1	1	1	1	1	1	1	1	1	1	1	1	1.000	0.825
127	1	0	1	1	1	1	1	1	0	1	1	0	1	1	0.786	0.905
128	0	1	0	0	0	0	0	1	0	0	0	0	0	1	0.214	0.406
129	1	1	1	1	1	1	0	1	1	1	1	1	1	1	0.929	0.980
130	1	1	0	1	1	1	1	1	1	1	1	1	1	1	0.929	0.900
131	0	1	1	1	1	0	1	1	1	1	1	0	1	1	0.786	0.834
132	1	1	1	1	1	1	1	0	0	0	1	0	0	0	0.571	0.917
133	0	1	1	0	1	0	1	1	0	0	0	1	0	1	0.500	0.796
134	0	1	0	0	1	0	0	1	1	1	1	1	1	0	0.571	0.588
135	1	1	1	1	0	1	1	1	1	1	1	0	1	1	0.857	0.987
136	0	1	1	1	0	0	0	0	1	1	1	1	1	1	0.643	0.954
137	0	1	1	1	1	1	1	0	1	1	1	1	0	1	0.786	0.932
138	1	0	1	1	1	0	1	0	0	0	0	1	1	0	0.500	0.872
139	1	0	0	0	0	1	0	1	0	0	0	0	0	0	0.214	0.353
140	1	1	1	1	1	1	1	1	1	1	1	1	1	1	1.000	0.979
141	1	1	1	1	1	0	1	1	1	1	1	1	1	1	0.929	0.977
142	0	1	1	1	1	0	1	1	0	1	0	0	1	0	0.571	0.629
143	1	1	0	0	0	1	1	1	1	0	1	0	0	0	0.500	0.394
144	0	1	1	1	1	0	0	1	1	1	1	1	1	1	0.786	0.936
145	0	1	1	0	0	1	1	1	1	1	1	0	0	1	0.643	0.972
146	1	0	0	1	1	0	0	0	1	1	1	0	0	0	0.429	0.544
147	1	0	1	1	1	1	1	1	1	1	1	1	1	1	0.929	0.918
148	0	1	1	1	0	1	0	1	1	1	1	0	0	0	0.571	0.799
149	1	1	1	1	1	1	1	1	1	1	1	1	1	1	1.000	0.980
150	0	0	0	1	0	0	1	0	0	0	0	0	0	1	0.214	0.859
151	0	1	1	1	0	0	1	0	0	1	1	0	0	0	0.429	0.936
152	1	1	1	1	1	1	1	1	1	1	1	1	1	1	1.000	0.939
153	1	0	1	1	0	0	1	1	0	1	0	0	0	0	0.429	0.484
154	1	1	1	1	1	1	1	1	1	1	1	1	1	1	1.000	0.953
155	0	1	0	1	0	1	0	1	1	1	0	1	0	1	0.571	0.836
156	0	1	0	1	0	1	0	0	1	0	1	1	1	1	0.571	0.931
157	1	1	0	0	0	0	0	1	0	1	1	0	0	0	0.357	0.676
158	1	1	1	1	1	1	1	0	1	1	1	1	1	1	0.929	0.978
159	1	0	0	1	0	1	1	0	1	1	0	1	1	1	0.643	0.753
160	1	1	1	1	0	1	1	1	1	1	0	0	0	0	0.643	0.370
161	1	1	1	1	1	1	1	1	1	1	1	1	1	1	1.000	0.809
162	0	0	0	1	0	0	1	0	0	0	1	0	1	0	0.286	0.876
163	1	1	1	1	1	1	1	1	1	1	1	1	1	1	1.000	0.947
164	1	1	0	1	1	1	1	1	1	1	1	1	1	1	0.929	0.976
165	1	1	1	1	1	1	1	1	1	1	1	0	1	1	0.929	0.944
166	0	0	0	1	0	0	0	0	0	0	0	0	0	0	0.071	0.368
167	0	0	0	0	0	0	0	1	0	0	0	0	0	0	0.071	0.302
168	1	1	1	1	1	1	1	0	1	1	1	1	1	0	0.857	0.791
169	1	0	1	0	0	1	1	1	1	1	1	1	1	1	0.786	0.905
170	1	1	1	1	1	0	1	0	1	1	1	1	1	0	0.786	0.972
171	1	1	1	1	1	1	1	1	1	1	1	0	1	1	0.929	0.937
172	0	1	1	1	1	0	1	1	1	0	1	1	1	1	0.786	0.826
173	1	1	1	1	1	1	1	1	1	1	1	1	1	1	1.000	0.945
174	1	1	1	0	1	0	1	0	1	1	0	0	1	1	0.643	0.956
175	0	0	0	1	0	1	0	0	0	1	0	1	0	0	0.286	0.623
176	0	1	1	1	0	1	1	1	1	0	0	1	1	0	0.643	0.983
177	1	1	1	1	1	1	1	1	1	1	1	1	1	1	1.000	0.937
178	1	1	0	0	1	1	1	1	1	1	1	1	1	1	0.857	0.713
179	1	1	1	1	1	1	0	1	0	0	0	0	1	1	0.643	0.895
180	0	0	0	1	1	1	0	1	1	1	0	1	1	0	0.571	0.691
181	0	0	0	1	1	1	0	0	1	0	0	0	1	1	0.429	0.774
182	1	1	1	1	1	0	1	0	1	1	1	1	1	1	0.857	0.954
183	1	1	0	1	1	0	0	1	1	0	1	1	0	1	0.643	0.932
184	0	1	0	0	0	1	1	1	1	1	0	1	1	0	0.571	0.616
185	0	0	0	0	0	1	1	0	0	0	0	1	1	0	0.286	0.596
186	1	1	1	0	1	1	1	1	1	1	0	1	0	1	0.786	0.809
187	0	1	1	0	0	0	0	0	0	0	0	0	0	0	0.143	0.781
188	1	1	0	1	0	1	1	1	1	1	1	1	1	1	0.857	0.890
189	1	1	1	0	1	1	1	1	1	1	1	1	1	1	0.929	0.964
190	0	0	1	0	0	0	0	0	0	0	0	0	0	0	0.071	0.428
191	1	1	0	1	1	1	1	1	1	0	1	1	1	1	0.857	0.855
192	0	0	1	0	0	1	1	1	1	1	1	0	1	1	0.643	0.812
193	1	0	1	1	1	0	1	1	1	1	1	0	0	0	0.643	0.723
194	1	1	0	1	1	1	1	1	1	1	1	1	1	1	0.929	0.914
195	0	0	1	1	0	1	1	1	0	1	0	0	1	1	0.571	0.720
196	1	1	1	0	1	1	1	0	1	1	0	1	1	1	0.786	0.908
197	0	0	0	0	0	1	0	0	1	0	0	0	0	0	0.143	0.470
198	1	1	1	1	1	1	1	1	1	1	1	1	1	1	1.000	0.933
199	1	1	1	0	1	1	0	0	0	1	1	1	1	0	0.643	0.858
200	0	0	0	1	0	0	0	0	0	1	1	0	0	0	0.214	0.857
201	1	0	1	1	1	1	1	1	1	1	1	1	0	1	0.857	0.937
202	1	1	1	1	1	1	1	1	1	1	1	1	1	1	1.000	0.908
203	1	0	1	1	1	0	1	1	1	0	1	1	1	1	0.786	0.707
204	0	1	1	1	0	0	0	0	1	1	1	0	1	1	0.571	0.796
205	1	0	1	1	0	1	1	1	0	1	0	1	1	0	0.643	0.706
206	1	1	1	1	1	1	1	1	1	1	1	1	1	1	1.000	0.723
207	0	1	1	1	0	1	0	1	0	1	0	0	1	1	0.571	0.753
208	0	0	1	1	1	1	0	1	1	0	1	1	1	1	0.714	0.628
209	1	0	1	1	0	1	0	0	1	1	1	0	1	1	0.643	0.915
210	1	1	1	1	0	1	1	1	0	1	0	1	1	1	0.786	0.740
211	1	0	0	1	1	0	1	1	1	0	1	0	1	1	0.643	0.895
212	0	0	0	0	0	1	1	1	1	0	0	1	1	1	0.500	0.586
213	0	1	0	0	0	0	0	0	0	0	0	0	1	0	0.143	0.378
214	1	1	0	1	1	1	0	1	1	1	1	0	1	1	0.786	0.661
215	0	1	1	1	1	1	1	0	1	1	1	1	1	1	0.857	0.931
216	1	0	0	0	0	1	1	1	1	0	1	0	1	1	0.571	0.816
217	1	1	0	1	1	1	1	0	1	1	1	1	1	1	0.857	0.892
218	0	1	0	0	1	0	0	0	1	0	0	1	1	0	0.357	0.768
219	0	1	0	1	1	1	0	0	0	1	1	1	1	1	0.643	0.933
220	1	0	0	0	1	1	0	1	0	0	1	0	1	1	0.500	0.695
221	1	1	0	0	1	1	1	1	1	1	1	1	1	1	0.857	0.902
222	1	0	0	0	0	1	0	1	1	1	1	1	1	1	0.643	0.863
223	0	1	1	1	1	1	0	0	0	0	1	0	0	1	0.500	0.839
224	1	0	0	0	1	1	0	0	0	1	1	1	1	1	0.571	0.853
225	1	1	1	1	0	1	1	0	1	1	1	0	1	1	0.786	0.952
226	1	1	0	0	1	1	1	1	0	1	1	1	1	1	0.786	0.871
227	0	1	1	1	1	1	1	0	1	1	1	0	1	0	0.714	0.980
228	0	0	0	0	1	1	1	1	1	0	0	0	1	1	0.500	0.687
229	1	1	0	0	1	0	1	1	1	1	1	1	1	1	0.786	0.929
230	1	1	1	1	1	1	1	1	1	1	1	1	1	1	1.000	0.917
231	0	1	0	0	1	1	1	0	0	0	1	0	0	0	0.357	0.556
232	1	0	0	1	0	0	0	1	1	0	1	1	1	1	0.571	0.846
233	1	1	1	1	1	1	1	1	1	1	1	1	0	1	0.929	0.934
234	0	0	1	1	1	1	1	1	1	1	1	1	1	1	0.857	0.881
235	1	1	1	1	1	1	1	1	1	1	1	1	1	1	1.000	0.964
236	1	1	0	0	1	0	1	1	0	1	0	1	0	1	0.571	0.590
237	0	1	0	1	0	1	1	0	1	0	1	0	1	1	0.571	0.971
238	1	1	1	1	1	1	1	1	1	1	1	1	1	1	1.000	0.997
239	1	1	0	1	1	1	1	0	1	0	0	1	1	1	0.714	0.856
240	0	1	1	1	1	1	1	1	1	1	1	0	1	1	0.857	0.927
241	0	1	1	1	1	1	1	1	1	0	1	1	1	1	0.857	0.940
242	1	1	1	0	1	1	1	1	1	1	1	0	1	1	0.857	0.782
243	0	1	0	1	0	1	1	1	0	1	1	1	1	1	0.714	0.882
244	1	1	0	0	1	0	1	1	1	1	0	0	1	0	0.571	0.572
245	1	1	0	0	0	0	0	1	0	0	0	0	1	0	0.286	0.214
246	1	0	0	0	0	1	1	1	1	1	1	1	1	0	0.643	0.777
247	0	1	0	1	1	0	1	1	1	1	1	1	1	1	0.786	0.912
248	1	1	1	1	0	1	1	0	1	0	1	1	1	0	0.714	0.912
249	0	0	1	0	0	0	0	0	0	0	0	1	0	0	0.143	0.812
250	1	1	1	0	1	1	0	1	1	1	0	1	1	0	0.714	0.831
251	0	0	1	1	1	1	1	1	1	1	0	1	1	1	0.786	0.738
252	1	0	0	0	1	0	1	1	1	0	1	1	1	0	0.571	0.815
253	1	1	1	1	1	1	1	1	1	1	1	1	1	1	1.000	0.880
254	0	0	0	0	0	0	0	0	0	0	0	0	0	0	0.000	0.374
255	1	1	1	0	1	1	0	1	0	0	1	1	0	1	0.643	0.955
256	1	1	1	1	1	1	1	1	1	1	1	1	1	1	1.000	0.879
257	0	0	0	0	0	0	0	0	0	0	0	0	0	0	0.000	0.059
258	1	0	0	0	0	0	1	0	1	0	0	1	1	0	0.357	0.473
259	0	0	1	1	0	0	1	0	0	1	1	0	1	1	0.500	0.839
260	1	1	1	1	1	1	0	1	1	1	1	1	1	1	0.929	0.815
261	1	0	0	0	1	0	1	1	1	1	0	1	1	1	0.643	0.616
262	1	1	1	1	1	1	0	1	1	0	1	1	0	1	0.786	0.737
263	0	1	1	0	1	0	1	1	0	1	1	0	0	1	0.571	0.954
264	1	1	1	1	1	1	1	1	1	1	0	1	1	1	0.929	0.897
265	0	0	1	1	1	0	0	0	0	1	1	0	1	0	0.429	0.885
266	1	1	0	1	0	1	1	0	1	1	1	1	1	1	0.786	0.947
267	0	0	0	0	0	0	0	0	0	0	0	0	0	0	0.000	0.159
268	1	1	1	1	1	1	1	0	1	1	1	1	1	1	0.929	0.953
269	1	1	1	1	1	1	1	1	1	1	1	0	0	1	0.857	0.978
270	1	1	1	0	0	1	1	1	1	1	1	1	1	1	0.857	0.901
271	0	0	1	1	1	1	1	0	1	1	1	1	1	1	0.786	0.919
272	0	1	0	1	1	1	1	0	1	0	1	0	1	1	0.643	0.986
273	1	1	0	1	1	1	0	1	0	1	1	1	0	1	0.714	0.969
274	0	1	1	1	1	1	1	0	1	0	1	1	1	1	0.786	0.988
275	1	1	1	1	0	0	0	1	0	1	1	0	1	1	0.643	0.979
276	0	0	1	1	1	1	0	1	1	1	1	1	1	1	0.786	0.866
277	1	1	1	0	0	1	1	1	0	1	0	1	1	1	0.714	0.670
278	1	0	0	0	0	0	1	0	0	0	0	0	1	0	0.214	0.287
279	0	1	1	0	0	1	1	0	1	0	0	0	1	0	0.429	0.455
280	0	1	0	1	1	1	1	1	0	0	1	0	1	0	0.571	0.832
281	1	0	0	1	1	1	1	1	0	1	0	1	1	0	0.643	0.863
282	1	0	1	1	0	1	1	1	1	0	0	1	1	0	0.643	0.774
283	1	1	1	1	1	0	0	0	1	0	1	1	1	1	0.714	0.954
284	1	1	1	1	1	1	1	1	1	0	1	0	1	1	0.857	0.963
285	1	1	1	1	1	1	1	1	1	1	1	1	1	1	1.000	0.974
286	0	0	1	0	0	1	0	0	0	1	0	1	1	0	0.357	0.610
287	1	1	1	1	1	1	1	1	1	1	1	0	1	1	0.929	0.943
288	1	1	1	1	1	1	1	1	1	1	1	1	1	1	1.000	0.922
289	1	1	1	1	1	1	1	1	1	1	1	1	1	1	1.000	0.997
290	0	0	1	1	1	0	1	0	1	0	0	0	0	1	0.429	0.873
291	1	1	1	1	0	1	1	1	1	1	1	1	1	1	0.929	0.993
292	1	1	1	1	1	1	1	1	1	1	1	1	1	1	1.000	0.976
293	1	1	0	1	1	1	1	1	1	1	1	1	1	1	0.929	0.804
294	0	1	0	1	0	0	0	0	0	0	1	0	0	1	0.286	0.901
295	0	1	0	1	1	1	0	0	1	0	1	1	1	1	0.643	0.956
296	1	1	1	0	1	0	1	1	1	1	1	1	1	1	0.857	0.944
297	0	0	1	0	1	1	0	1	0	0	0	1	1	0	0.429	0.582
298	1	0	0	1	1	1	1	0	1	0	1	1	0	1	0.643	0.928
299	0	0	1	0	0	0	0	0	1	0	0	0	0	0	0.143	0.417
300	0	0	1	0	0	0	0	0	0	1	0	0	0	0	0.143	0.150
301	1	0	1	0	0	0	1	0	0	0	0	1	0	0	0.286	0.142
302	0	0	1	1	0	0	0	0	0	0	0	0	0	0	0.143	0.076
303	0	0	1	0	0	0	0	0	0	1	0	1	0	0	0.214	0.791
304	1	0	1	0	1	1	0	1	1	0	1	1	0	0	0.571	0.883
305	0	0	1	0	0	1	0	0	1	0	0	0	0	0	0.214	0.301
306	1	0	0	0	0	0	0	0	1	0	0	1	0	0	0.214	0.482
307	0	1	0	1	1	1	0	1	1	0	0	1	0	1	0.571	0.883
308	0	0	0	0	0	0	0	0	0	0	0	1	0	0	0.071	0.364
309	1	0	1	1	1	0	1	0	0	0	1	1	1	1	0.643	0.897
310	1	0	1	0	1	1	0	1	1	1	0	0	1	1	0.643	0.612
311	0	1	1	1	1	1	0	0	1	1	0	0	1	1	0.643	0.697
312	1	0	0	0	0	1	0	1	1	1	1	1	1	0	0.571	0.767
313	0	0	1	0	1	0	1	1	1	1	1	1	1	1	0.714	0.916
314	1	0	1	0	1	1	1	1	1	0	0	1	0	1	0.643	0.697
315	1	1	0	1	0	1	0	0	0	0	0	1	1	0	0.429	0.740
316	0	1	1	1	1	0	0	0	1	1	1	0	1	1	0.643	0.909
317	1	1	0	1	0	0	0	1	0	1	0	1	0	1	0.500	0.794
318	0	0	0	0	0	0	0	0	0	0	0	0	0	0	0.000	0.539
319	1	1	1	1	1	1	0	1	1	1	1	1	1	1	0.929	0.756
320	0	1	1	0	1	1	0	1	1	0	0	1	1	1	0.643	0.687
총점:	196 (61.25)	210 (65.63)	206 (64.38)	219 (68.44)	189 (59.06)	208 (65.00)	204 (63.75)	206 (64.38)	210 (65.63)	213 (66.56)	205 (64.06)	197 (61.56)	212 (66.25)	217 (67.81)	206.57 (64.55)	249.87 (78.09)

## Sheet: 3라운드_국시
문항 번호	3-Round 패널별 스테이션 점수														평균	수험생 정답율
	KCW	KKS	JKR	CYJ	KSB	LEJ	LKM	MSH	LJK	PEB	PKD	PHK	JWJ	KDH
1	1	1	1	1	1	1	1	1	1	1	1	1	1	1	1.000	0.945
2	0	0	0	1	0	1	1	1	1	1	1	1	1	1	0.714	0.891
3	1	1	1	1	1	1	1	1	0	1	1	1	0	0	0.786	0.983
4	1	1	1	1	1	1	1	1	1	1	1	1	1	1	1.000	0.981
5	0	0	0	0	0	0	0	1	0	0	0	0	0	0	0.071	0.349
6	1	1	1	1	1	1	1	1	1	1	1	1	1	1	1.000	0.927
7	1	0	1	1	1	1	1	1	0	1	1	0	1	0	0.714	0.927
8	1	1	1	1	1	1	1	0	1	0	1	1	1	1	0.857	0.754
9	1	0	0	0	0	0	0	0	0	0	0	0	0	0	0.071	0.519
10	0	1	0	1	0	0	1	0	1	1	1	1	0	0	0.500	0.784
11	0	0	0	0	0	1	0	0	0	0	0	0	0	0	0.071	0.097
12	1	0	1	1	1	0	1	0	1	0	0	1	0	1	0.571	0.921
13	1	1	1	1	1	1	1	1	1	1	1	0	1	1	0.929	0.796
14	1	1	0	1	0	1	0	1	0	1	0	1	0	0	0.500	0.685
15	0	1	0	0	0	0	0	0	1	0	0	0	0	0	0.143	0.490
16	0	1	0	1	0	0	1	0	0	0	0	0	0	0	0.214	0.667
17	1	0	1	1	1	0	1	1	1	1	1	1	1	1	0.857	0.959
18	0	1	0	1	0	1	0	1	1	0	0	0	0	0	0.357	0.580
19	1	1	1	0	1	1	1	1	1	1	1	1	1	1	0.929	0.992
20	1	1	1	0	1	0	1	1	0	0	1	1	1	1	0.714	0.917
21	1	1	1	1	1	1	1	1	1	1	1	1	0	1	0.929	0.973
22	1	1	1	0	0	1	1	1	1	1	0	1	1	1	0.786	0.849
23	1	1	1	0	1	0	0	1	1	1	1	1	1	1	0.786	0.911
24	0	0	0	0	1	1	1	1	1	1	0	1	0	1	0.571	0.861
25	1	1	1	1	0	1	1	0	1	1	1	0	1	1	0.786	0.970
26	1	0	0	0	1	1	1	0	1	1	1	0	1	1	0.643	0.852
27	1	1	1	1	1	1	0	1	0	1	0	1	1	0	0.714	0.814
28	1	1	1	1	0	1	0	0	1	1	1	0	0	1	0.643	0.911
29	0	1	0	0	0	0	0	0	0	0	0	0	0	0	0.071	0.744
30	0	1	1	1	0	1	0	0	0	1	1	1	0	0	0.500	0.933
31	1	1	1	0	1	1	1	1	1	1	1	1	1	1	0.929	0.992
32	1	1	1	1	1	1	1	1	1	1	1	1	1	1	1.000	0.780
33	0	0	0	1	0	0	0	0	0	0	0	0	0	0	0.071	0.357
34	1	0	0	0	1	1	1	1	1	0	1	0	0	0	0.500	0.492
35	0	1	0	1	0	0	1	0	0	1	1	1	0	1	0.500	0.562
36	1	1	1	1	1	1	1	1	1	1	1	0	0	1	0.857	0.916
37	1	1	1	1	1	1	1	1	1	1	1	1	1	1	1.000	0.981
38	1	1	1	1	1	1	1	1	1	1	1	1	1	1	1.000	0.969
39	1	1	1	0	1	0	1	0	1	1	1	1	1	1	0.786	0.924
40	0	0	1	1	0	1	1	1	1	1	1	0	1	1	0.714	0.698
41	1	1	1	0	1	0	1	1	1	0	1	1	1	1	0.786	0.870
42	0	1	1	1	0	0	0	0	1	0	0	0	1	0	0.357	0.704
43	1	1	1	1	1	1	1	1	1	1	1	0	1	1	0.929	0.813
44	1	1	1	1	1	1	1	1	1	0	1	1	0	1	0.857	0.801
45	0	0	0	1	0	1	0	1	0	0	0	1	1	1	0.429	0.834
46	1	1	1	1	1	0	0	0	0	1	1	0	1	1	0.643	0.964
47	1	1	1	1	1	1	1	1	1	1	1	1	1	1	1.000	0.946
48	1	1	1	1	1	1	1	1	1	1	1	0	0	1	0.857	0.841
49	0	0	0	0	0	0	1	0	1	0	0	0	0	0	0.143	0.487
50	0	0	1	0	0	0	0	1	0	0	0	0	0	0	0.143	0.727
51	0	1	1	1	0	0	1	1	1	1	0	1	1	1	0.714	0.871
52	1	0	0	1	0	1	1	1	0	1	0	0	1	1	0.571	0.690
53	1	0	0	0	0	0	1	0	1	0	0	1	0	0	0.286	0.302
54	1	1	1	1	1	1	1	1	1	1	1	1	1	1	1.000	0.953
55	0	1	0	0	0	1	0	0	0	1	0	0	1	1	0.357	0.817
56	1	1	1	1	1	1	1	1	0	1	1	1	0	1	0.857	0.997
57	0	0	0	0	0	0	0	0	0	0	0	0	0	0	0.000	0.252
58	1	1	1	1	1	1	1	1	1	1	1	1	0	1	0.929	0.937
59	0	0	0	1	1	0	1	1	0	0	1	1	1	1	0.571	0.645
60	1	0	0	0	0	1	1	1	0	0	0	1	0	0	0.357	0.646
61	0	0	0	0	0	0	0	0	0	0	0	0	0	0	0.000	0.506
62	1	0	1	0	0	1	1	0	0	1	1	0	1	0	0.500	0.697
63	0	0	1	1	1	0	1	1	1	1	1	0	1	1	0.714	0.892
64	1	1	1	0	1	1	1	1	1	1	1	1	1	1	0.929	0.935
65	1	1	1	0	1	1	1	1	0	0	1	1	1	1	0.786	0.645
66	0	1	1	1	1	0	1	1	1	1	0	0	1	1	0.714	0.920
67	0	0	0	1	1	0	0	1	0	0	0	0	1	0	0.286	0.393
68	1	0	1	1	1	0	1	1	1	1	1	1	1	1	0.857	0.890
69	0	0	1	1	0	1	0	1	0	1	1	1	1	1	0.643	0.758
70	1	0	0	1	1	0	0	1	0	1	1	1	1	1	0.643	0.695
71	0	0	0	0	0	1	0	0	0	0	1	0	0	0	0.143	0.493
72	1	1	1	1	1	1	1	1	1	1	1	1	1	1	1.000	0.996
73	1	1	1	1	0	0	0	1	1	1	0	1	1	1	0.714	0.807
74	1	1	1	1	1	1	1	1	1	1	1	1	1	1	1.000	0.884
75	1	1	1	0	1	0	0	1	1	1	0	0	0	1	0.571	0.801
76	0	0	0	1	0	1	1	0	0	0	0	0	0	1	0.286	0.522
77	1	1	0	1	0	0	0	1	0	0	0	1	0	0	0.357	0.491
78	0	1	1	1	1	0	1	1	1	1	1	1	0	1	0.786	0.907
79	1	1	1	1	1	1	1	1	0	1	0	0	0	1	0.714	0.727
80	0	1	1	1	1	0	0	1	0	0	0	1	0	1	0.500	0.822
81	1	0	1	0	0	1	1	1	0	1	1	1	0	1	0.643	0.837
82	1	1	1	1	1	0	1	0	1	1	1	1	1	1	0.857	0.735
83	1	1	1	1	1	1	1	0	1	1	1	0	1	1	0.857	0.992
84	1	1	0	1	1	0	1	0	0	1	0	1	1	1	0.643	0.977
85	1	0	0	0	0	0	0	1	0	0	0	0	0	0	0.143	0.282
86	1	1	1	1	0	1	1	0	0	1	1	1	0	1	0.714	0.904
87	1	1	1	1	1	1	1	1	1	1	1	1	0	1	0.929	0.900
88	0	1	1	1	1	0	1	1	1	1	1	1	1	0	0.786	0.714
89	0	0	0	1	0	1	1	1	1	0	0	0	0	0	0.357	0.819
90	1	1	0	1	0	0	0	1	0	0	0	0	0	0	0.286	0.616
91	1	1	0	1	1	1	1	0	1	1	1	1	1	1	0.857	0.756
92	1	1	1	1	1	1	1	1	1	1	1	1	1	1	1.000	0.976
93	1	1	1	0	0	0	1	1	1	1	1	1	1	1	0.786	0.855
94	1	1	1	1	1	1	1	1	1	1	1	1	1	1	1.000	0.979
95	0	0	1	1	1	1	0	0	0	1	0	1	1	1	0.571	0.693
96	1	1	1	1	1	1	1	1	1	1	1	0	1	1	0.929	0.792
97	1	1	1	1	1	1	1	1	1	1	1	1	1	1	1.000	0.996
98	1	1	1	0	1	1	1	1	0	0	1	0	1	0	0.643	0.819
99	0	0	0	0	0	0	0	0	0	0	0	0	0	0	0.000	0.518
100	1	1	1	1	1	1	1	1	1	1	1	1	1	1	1.000	0.924
101	1	1	1	0	0	0	1	0	1	1	0	1	1	1	0.643	0.889
102	1	1	0	1	0	1	1	1	0	1	0	0	1	0	0.571	0.709
103	0	0	0	0	1	1	1	1	1	1	1	1	1	0	0.643	0.891
104	1	1	1	1	1	0	0	1	1	1	1	0	1	0	0.714	0.922
105	1	1	1	1	0	1	0	1	1	0	1	1	1	1	0.786	0.917
106	1	0	0	0	0	0	0	0	0	0	0	0	0	0	0.071	0.120
107	0	1	1	1	0	0	0	1	0	1	1	0	1	1	0.571	0.754
108	1	1	1	1	1	1	1	0	1	0	1	1	1	1	0.857	0.978
109	0	0	0	0	0	0	0	0	0	0	0	0	0	0	0.000	0.480
110	1	1	1	1	0	1	1	0	1	1	0	1	0	0	0.643	0.792
111	1	1	1	1	1	1	1	1	1	1	1	1	1	1	1.000	0.933
112	0	0	1	0	0	0	1	1	1	1	0	0	0	0	0.357	0.704
113	0	1	1	1	0	1	0	0	1	1	1	1	0	0	0.571	0.729
114	1	1	1	1	1	1	1	1	1	1	1	1	1	1	1.000	0.884
115	0	1	0	1	1	0	1	1	0	1	0	1	1	1	0.643	0.949
116	1	1	1	1	1	1	1	0	1	1	1	0	1	1	0.857	0.917
117	1	1	1	1	1	1	0	1	1	1	1	1	0	1	0.857	0.979
118	0	1	0	0	0	0	0	0	0	1	0	1	0	0	0.214	0.603
119	1	0	1	0	0	1	1	1	1	0	1	1	1	0	0.643	0.924
120	0	1	1	1	1	0	1	1	0	1	1	1	0	0	0.643	0.776
121	1	1	1	1	1	1	0	0	1	1	1	1	1	1	0.857	0.976
122	1	1	1	1	1	1	1	1	1	1	1	1	1	1	1.000	0.963
123	0	1	0	1	0	1	0	0	1	0	1	0	0	1	0.429	0.455
124	1	0	0	1	0	0	0	1	0	0	1	0	0	0	0.286	0.243
125	1	0	1	1	0	1	0	1	0	1	0	0	0	1	0.500	0.921
126	1	1	1	1	1	1	1	1	1	1	1	1	1	1	1.000	0.825
127	1	0	1	1	1	1	1	1	0	1	1	0	1	1	0.786	0.905
128	0	0	0	0	0	0	0	1	0	0	0	0	0	0	0.071	0.406
129	1	1	1	1	1	1	0	1	1	1	1	1	1	1	0.929	0.980
130	1	1	0	1	1	1	1	1	1	1	1	1	1	1	0.929	0.900
131	0	1	1	1	1	0	1	1	1	1	1	0	1	1	0.786	0.834
132	1	1	1	1	1	1	1	0	0	0	1	0	0	0	0.571	0.917
133	0	1	1	0	1	0	1	1	0	0	0	1	0	1	0.500	0.796
134	0	1	0	0	1	0	0	0	1	1	1	1	1	0	0.500	0.588
135	1	1	1	1	0	1	1	1	1	1	1	0	1	1	0.857	0.987
136	0	1	1	1	0	0	0	0	1	1	1	1	1	1	0.643	0.954
137	0	1	1	1	1	1	1	0	1	1	1	1	0	1	0.786	0.932
138	1	0	1	1	1	0	1	0	0	0	0	1	1	0	0.500	0.872
139	1	0	0	0	0	1	0	1	0	0	0	0	0	0	0.214	0.353
140	1	1	1	1	1	1	1	1	1	1	1	1	1	1	1.000	0.979
141	1	1	1	1	1	0	1	1	1	1	1	1	1	1	0.929	0.977
142	0	1	0	1	1	0	1	1	0	1	0	0	1	0	0.500	0.629
143	1	1	0	0	0	1	0	0	1	0	1	0	0	0	0.357	0.394
144	0	1	1	1	1	0	0	1	1	1	1	1	1	1	0.786	0.936
145	0	1	1	0	0	1	1	1	1	1	1	0	0	1	0.643	0.972
146	1	0	0	1	1	0	0	0	1	0	1	0	0	0	0.357	0.544
147	1	0	1	1	1	1	1	1	1	1	1	1	1	1	0.929	0.918
148	0	1	1	1	0	1	0	1	1	1	1	0	0	0	0.571	0.799
149	1	1	1	1	1	1	1	1	1	1	1	1	1	1	1.000	0.980
150	0	0	0	1	0	0	1	0	0	0	0	0	0	1	0.214	0.859
151	0	1	1	1	0	0	1	0	0	1	1	0	0	0	0.429	0.936
152	1	1	1	1	1	1	1	1	1	1	1	1	1	1	1.000	0.939
153	1	0	0	1	0	0	0	0	0	0	0	0	0	0	0.143	0.484
154	1	1	1	1	1	1	1	1	1	1	1	1	1	1	1.000	0.953
155	0	1	0	1	0	1	0	1	1	1	0	1	0	1	0.571	0.836
156	0	1	0	0	0	1	0	0	1	0	1	1	1	1	0.500	0.931
157	1	1	0	0	0	0	0	1	0	1	1	0	0	0	0.357	0.676
158	1	1	1	1	1	1	1	0	1	1	1	1	1	1	0.929	0.978
159	1	0	0	1	0	1	1	0	1	1	0	1	1	1	0.643	0.753
160	1	0	0	1	0	1	0	0	1	0	0	0	0	0	0.286	0.370
161	1	1	1	1	1	1	1	1	1	1	1	1	1	1	1.000	0.809
162	0	0	0	1	0	0	1	0	0	0	1	0	1	0	0.286	0.876
163	1	1	1	1	1	1	1	1	1	1	1	1	1	1	1.000	0.947
164	1	1	0	1	1	1	1	1	1	1	1	1	1	1	0.929	0.976
165	1	1	1	1	1	1	1	1	1	1	1	0	1	1	0.929	0.944
166	0	0	0	0	0	0	0	0	0	0	0	0	0	0	0.000	0.368
167	0	0	0	0	0	0	0	0	0	0	0	0	0	0	0.000	0.302
168	1	1	1	1	1	1	1	0	1	1	1	1	1	0	0.857	0.791
169	1	0	1	0	1	1	1	1	1	1	1	1	1	1	0.857	0.905
170	1	1	1	1	1	0	1	0	1	1	1	1	1	0	0.786	0.972
171	1	1	1	1	1	1	1	1	1	1	1	0	1	1	0.929	0.937
172	0	1	1	1	1	0	1	1	1	0	1	1	1	1	0.786	0.826
173	1	1	1	1	1	1	1	1	1	1	1	1	1	1	1.000	0.945
174	1	1	1	0	1	0	1	0	1	1	0	0	1	1	0.643	0.956
175	0	0	0	1	0	1	0	0	0	0	0	1	0	0	0.214	0.623
176	0	1	1	1	0	1	1	1	1	0	0	1	1	0	0.643	0.983
177	1	1	1	1	1	1	1	1	1	1	1	1	1	1	1.000	0.937
178	1	1	0	0	1	1	1	1	1	1	1	1	1	1	0.857	0.713
179	1	1	1	0	1	1	0	1	0	0	0	0	1	1	0.571	0.895
180	0	0	0	0	1	1	0	1	1	1	0	1	0	0	0.429	0.691
181	0	0	0	0	1	1	0	0	1	0	0	0	1	1	0.357	0.774
182	1	1	1	1	1	0	1	0	1	1	1	1	1	1	0.857	0.954
183	1	1	0	1	1	0	0	1	1	0	1	1	0	1	0.643	0.932
184	0	1	0	0	0	1	1	0	1	0	0	1	1	0	0.429	0.616
185	0	0	0	0	0	1	0	0	0	0	0	1	0	0	0.143	0.596
186	1	1	1	0	1	1	1	1	1	1	0	1	0	1	0.786	0.809
187	0	1	1	0	0	0	0	0	0	0	0	0	0	0	0.143	0.781
188	1	1	0	1	0	1	1	1	1	1	1	1	1	1	0.857	0.890
189	1	1	1	0	1	1	1	1	1	1	1	1	1	1	0.929	0.964
190	0	0	0	0	0	0	0	0	0	0	0	0	0	0	0.000	0.428
191	1	1	0	1	1	1	1	1	1	0	1	1	1	1	0.857	0.855
192	0	0	1	0	0	1	1	1	1	1	1	0	1	1	0.643	0.812
193	1	0	1	1	1	0	1	1	1	1	1	0	0	0	0.643	0.723
194	1	1	0	1	1	1	1	1	1	1	1	1	1	1	0.929	0.914
195	0	0	1	0	0	1	1	1	0	1	0	0	1	1	0.500	0.720
196	1	1	1	0	1	1	1	0	1	1	1	1	1	1	0.857	0.908
197	0	0	0	0	0	1	0	0	0	0	0	0	0	0	0.071	0.470
198	1	1	1	1	1	1	1	1	1	1	1	1	1	1	1.000	0.933
199	1	1	1	0	1	1	0	0	0	1	1	1	1	0	0.643	0.858
200	0	0	0	1	0	0	0	0	0	1	1	0	0	0	0.214	0.857
201	1	0	1	1	1	1	1	1	1	1	1	1	0	1	0.857	0.937
202	1	1	1	1	1	1	1	1	1	1	1	1	1	1	1.000	0.908
203	1	0	1	1	1	0	1	1	1	0	1	1	1	1	0.786	0.707
204	0	1	1	1	0	0	0	0	1	1	1	0	0	1	0.500	0.796
205	1	0	1	0	0	1	1	1	0	1	0	1	1	0	0.571	0.706
206	1	1	1	1	1	1	1	1	1	1	1	1	1	1	1.000	0.723
207	0	1	1	1	0	1	0	1	0	1	0	0	1	1	0.571	0.753
208	0	0	0	1	1	1	0	1	1	0	1	1	1	1	0.643	0.628
209	1	0	1	1	0	1	0	0	1	1	1	0	1	1	0.643	0.915
210	1	1	1	1	0	1	1	1	0	1	0	1	1	1	0.786	0.740
211	1	0	0	1	1	0	1	1	1	0	1	0	1	1	0.643	0.895
212	0	0	0	0	0	1	1	1	1	0	0	1	1	1	0.500	0.586
213	0	1	0	0	0	0	0	0	0	0	0	0	1	0	0.143	0.378
214	1	1	0	0	1	1	0	1	1	1	0	0	0	1	0.571	0.661
215	0	1	1	1	1	1	1	0	1	1	1	1	1	1	0.857	0.931
216	1	0	0	0	0	1	1	1	1	0	1	0	1	1	0.571	0.816
217	1	1	0	1	1	1	1	0	1	1	1	1	1	1	0.857	0.892
218	0	1	0	0	1	0	0	0	1	0	0	1	1	0	0.357	0.768
219	0	1	0	1	1	1	0	0	0	1	1	1	1	1	0.643	0.933
220	1	0	0	0	1	1	0	1	0	0	1	0	0	1	0.429	0.695
221	1	1	0	0	1	1	1	1	1	1	1	1	1	1	0.857	0.902
222	1	0	0	0	0	1	0	1	1	1	1	1	1	1	0.643	0.863
223	0	1	1	1	1	1	0	0	0	0	1	0	0	1	0.500	0.839
224	1	0	1	0	1	1	0	0	0	1	1	1	1	1	0.643	0.853
225	1	1	1	1	0	1	1	0	1	1	1	0	1	1	0.786	0.952
226	1	1	0	0	1	1	1	1	0	1	1	1	1	1	0.786	0.871
227	0	1	1	1	1	1	1	0	1	1	1	0	1	0	0.714	0.980
228	0	0	1	0	1	1	1	1	1	0	0	0	1	1	0.571	0.687
229	1	1	0	0	1	0	1	1	1	1	1	1	1	1	0.786	0.929
230	1	1	1	1	1	1	1	1	1	1	1	1	1	1	1.000	0.917
231	0	1	0	0	1	1	1	0	0	0	1	0	0	0	0.357	0.556
232	1	0	0	1	0	0	0	1	1	0	1	1	1	1	0.571	0.846
233	1	1	1	1	1	1	1	1	1	1	1	1	0	1	0.929	0.934
234	0	0	1	1	1	1	1	1	1	1	1	1	1	1	0.857	0.881
235	1	1	1	1	1	1	1	1	1	1	1	1	1	1	1.000	0.964
236	1	1	0	0	1	0	1	0	0	0	0	1	0	1	0.429	0.590
237	0	1	0	1	0	1	1	0	1	0	1	0	1	1	0.571	0.971
238	1	1	1	1	1	1	1	1	1	1	1	1	1	1	1.000	0.997
239	1	1	0	1	1	1	1	0	1	0	0	1	1	1	0.714	0.856
240	0	1	1	1	1	1	1	1	1	1	1	0	1	1	0.857	0.927
241	0	1	1	1	1	1	1	1	1	0	1	1	1	1	0.857	0.940
242	1	1	1	0	1	1	1	1	1	1	1	0	1	1	0.857	0.782
243	0	1	0	1	0	1	1	1	0	1	1	1	1	1	0.714	0.882
244	1	1	0	0	1	0	1	0	0	0	0	0	0	0	0.286	0.572
245	1	0	0	0	0	0	0	0	0	0	0	0	0	0	0.071	0.214
246	1	0	0	0	0	1	1	1	1	1	1	1	1	0	0.643	0.777
247	0	1	0	1	1	0	1	1	1	1	1	1	1	1	0.786	0.912
248	1	1	1	1	0	1	1	0	1	0	1	1	1	0	0.714	0.912
249	0	0	1	0	0	0	0	0	0	0	0	1	0	0	0.143	0.812
250	1	1	1	0	1	1	0	1	1	1	0	1	1	0	0.714	0.831
251	0	0	1	1	1	1	1	1	1	1	0	1	1	1	0.786	0.738
252	1	0	0	0	1	0	1	1	1	0	1	1	1	0	0.571	0.815
253	1	1	1	1	1	1	1	1	1	1	1	1	1	1	1.000	0.880
254	0	0	0	0	0	0	0	0	0	0	0	0	0	0	0.000	0.374
255	1	1	1	0	1	1	0	1	0	0	1	1	0	1	0.643	0.955
256	1	1	1	1	1	1	1	1	1	1	1	1	1	1	1.000	0.879
257	0	0	0	0	0	0	0	0	0	0	0	0	0	0	0.000	0.059
258	1	0	0	0	0	0	1	0	0	0	0	1	1	0	0.286	0.473
259	0	0	1	1	0	0	1	0	0	1	1	0	1	1	0.500	0.839
260	1	1	1	1	1	1	0	1	1	1	1	1	1	1	0.929	0.815
261	1	0	0	0	1	0	1	1	0	0	0	1	1	1	0.500	0.616
262	1	1	1	1	1	1	0	1	1	0	1	1	0	1	0.786	0.737
263	0	1	1	0	1	0	1	1	0	1	1	0	0	1	0.571	0.954
264	1	1	1	1	1	1	1	1	1	1	0	1	1	1	0.929	0.897
265	0	0	1	1	1	0	0	0	0	1	1	0	1	0	0.429	0.885
266	1	1	1	1	0	1	1	0	1	1	1	1	1	1	0.857	0.947
267	0	0	0	0	0	0	0	0	0	0	0	0	0	0	0.000	0.159
268	1	1	1	1	1	1	1	0	1	1	1	1	1	1	0.929	0.953
269	1	1	1	1	1	1	1	1	1	1	1	0	0	1	0.857	0.978
270	1	1	1	0	0	1	1	1	1	1	1	1	1	1	0.857	0.901
271	0	0	1	1	1	1	1	0	1	1	1	1	1	1	0.786	0.919
272	0	1	0	1	1	1	1	0	1	0	1	0	1	1	0.643	0.986
273	1	1	0	1	1	1	0	1	0	1	1	1	0	1	0.714	0.969
274	0	1	1	1	1	1	1	0	1	0	1	1	1	1	0.786	0.988
275	1	1	1	1	0	0	0	1	0	1	1	0	1	1	0.643	0.979
276	0	0	1	1	1	1	0	1	1	1	1	1	1	1	0.786	0.866
277	1	1	1	0	0	1	1	1	0	1	0	1	1	0	0.643	0.670
278	1	0	0	0	0	0	1	0	0	0	0	0	1	0	0.214	0.287
279	0	1	0	0	0	1	1	0	1	0	0	0	0	0	0.286	0.455
280	0	1	0	1	1	1	1	1	0	0	1	0	1	0	0.571	0.832
281	1	0	0	1	1	1	1	1	0	1	0	1	1	0	0.643	0.863
282	1	0	1	1	0	1	1	1	1	0	0	1	1	0	0.643	0.774
283	1	1	1	1	1	0	0	0	1	0	1	1	1	1	0.714	0.954
284	1	1	1	1	1	1	1	1	1	0	1	0	1	1	0.857	0.963
285	1	1	1	1	1	1	1	1	1	1	1	1	1	1	1.000	0.974
286	0	0	1	0	0	1	0	0	0	1	0	1	0	0	0.286	0.610
287	1	1	1	1	1	1	1	1	1	1	1	0	1	1	0.929	0.943
288	1	1	1	1	1	1	1	1	1	1	1	1	1	1	1.000	0.922
289	1	1	1	1	1	1	1	1	1	1	1	1	1	1	1.000	0.997
290	0	0	1	1	1	0	1	0	1	0	0	0	0	1	0.429	0.873
291	1	1	1	1	1	1	1	1	1	1	1	1	1	1	1.000	0.993
292	1	1	1	1	1	1	1	1	1	1	1	1	1	1	1.000	0.976
293	1	1	0	1	1	1	1	1	1	1	1	1	1	1	0.929	0.804
294	0	1	0	1	0	0	0	0	0	0	1	0	0	1	0.286	0.901
295	0	1	0	1	1	1	0	0	1	0	1	1	1	1	0.643	0.956
296	1	1	1	0	1	0	1	1	1	1	1	1	1	1	0.857	0.944
297	0	0	1	0	1	1	0	1	0	0	0	1	0	0	0.357	0.582
298	1	0	0	1	1	1	1	0	1	0	1	1	0	1	0.643	0.928
299	0	0	1	0	0	0	0	0	0	0	0	0	0	0	0.071	0.417
300	0	0	1	0	0	0	0	0	0	0	0	0	0	0	0.071	0.150
301	1	0	1	0	0	0	1	0	0	0	0	1	0	0	0.286	0.142
302	0	0	1	1	0	0	0	0	0	0	0	0	0	0	0.143	0.076
303	0	0	1	0	0	0	0	0	0	1	0	1	0	0	0.214	0.791
304	1	0	1	0	1	1	0	1	1	0	1	1	0	0	0.571	0.883
305	0	0	1	0	0	1	0	0	0	0	0	0	0	0	0.143	0.301
306	1	0	0	0	0	0	0	0	0	0	0	1	0	0	0.143	0.482
307	0	1	0	1	1	1	0	1	1	0	0	1	0	1	0.571	0.883
308	0	0	0	0	0	0	0	0	0	0	0	1	0	0	0.071	0.364
309	1	0	1	1	1	0	1	0	0	0	1	1	1	1	0.643	0.897
310	1	0	0	0	1	1	0	1	0	1	0	0	1	1	0.500	0.612
311	0	1	1	1	1	1	0	0	0	1	0	0	1	1	0.571	0.697
312	1	0	0	0	0	1	0	1	1	1	1	1	1	0	0.571	0.767
313	0	0	1	0	1	0	1	1	1	1	1	1	1	1	0.714	0.916
314	1	0	1	0	1	1	1	1	0	0	0	1	0	1	0.571	0.697
315	1	1	0	1	0	1	0	0	0	0	0	1	1	0	0.429	0.740
316	0	1	1	1	1	0	0	0	1	1	1	0	1	1	0.643	0.909
317	1	1	0	1	0	0	0	1	0	1	0	1	0	1	0.500	0.794
318	0	0	0	0	0	0	0	0	0	0	0	0	0	0	0.000	0.539
319	1	1	1	1	1	1	0	1	1	1	1	1	1	1	0.929	0.756
320	0	1	1	0	1	1	0	1	0	0	0	1	1	1	0.571	0.687
총점:	198 (61.88)	205 (64.06)	198 (61.88)	204 (63.75)	193 (60.31)	205 (64.06)	201 (62.81)	196 (61.25)	198 (61.88)	198 (61.88)	203 (63.44)	196 (61.25)	201 (62.81)	210 (65.63)	200.43 (62.63)	249.87 (78.09)

## Sheet: 4라운드_국시
문항 번호	4-Round 패널별 스테이션 점수														평균	수험생 정답율
	KCW	KKS	JKR	CYJ	KSB	LEJ	LKM	MSH	LJK	PEB	PKD	PHK	JWJ	KDH
1	1	1	1	1	1	1	1	1	1	1	1	1	1	1	1.000	0.945
2	0	0	1	1	0	1	1	1	1	1	1	1	1	1	0.786	0.891
3	1	1	1	1	1	1	1	1	0	1	1	1	0	0	0.786	0.983
4	1	1	1	1	1	1	1	1	1	1	1	1	1	1	1.000	0.981
5	0	0	0	0	0	0	0	1	0	0	0	0	0	0	0.071	0.349
6	1	1	1	1	1	1	1	1	1	1	1	1	1	1	1.000	0.927
7	1	0	1	1	1	1	1	1	0	1	1	0	1	0	0.714	0.927
8	1	1	1	1	1	1	1	0	1	0	1	1	1	1	0.857	0.754
9	1	0	0	0	0	0	0	0	0	0	0	0	0	0	0.071	0.519
10	0	1	0	1	0	0	1	0	1	1	1	1	0	0	0.500	0.784
11	0	0	0	0	0	1	0	0	0	0	0	0	0	0	0.071	0.097
12	1	0	1	1	1	0	1	0	1	0	0	1	0	1	0.571	0.921
13	1	1	1	1	1	1	1	1	1	1	0	0	1	1	0.857	0.796
14	1	1	0	1	0	1	0	1	0	1	0	1	0	0	0.500	0.685
15	0	1	0	0	0	0	0	0	1	0	0	0	0	0	0.143	0.490
16	0	1	0	1	0	0	1	0	0	0	0	0	0	0	0.214	0.667
17	1	0	1	1	1	0	1	1	1	1	1	1	1	1	0.857	0.959
18	0	1	0	1	0	1	0	1	1	0	0	0	0	0	0.357	0.580
19	1	1	1	0	1	1	1	1	1	1	1	1	1	1	0.929	0.992
20	1	1	1	0	1	0	1	1	0	0	1	1	1	0	0.643	0.917
21	1	1	1	1	1	1	1	1	1	1	1	1	0	1	0.929	0.973
22	1	1	1	0	0	1	1	1	1	1	0	1	1	1	0.786	0.849
23	1	1	1	0	1	0	0	1	1	1	1	1	1	0	0.714	0.911
24	0	0	0	0	1	1	1	1	1	1	0	1	0	1	0.571	0.861
25	1	1	1	1	0	1	1	0	1	1	1	0	1	1	0.786	0.970
26	1	0	0	0	1	1	1	0	1	1	1	0	1	1	0.643	0.852
27	1	1	1	1	1	1	0	1	0	1	0	1	1	0	0.714	0.814
28	1	1	1	1	0	1	0	0	1	1	1	0	0	1	0.643	0.911
29	0	1	0	0	0	0	0	0	0	0	0	0	0	0	0.071	0.744
30	0	1	1	1	0	1	0	0	0	1	1	1	0	0	0.500	0.933
31	1	1	1	0	1	1	1	1	1	1	1	1	1	1	0.929	0.992
32	1	1	1	1	1	1	1	1	1	1	1	1	1	1	1.000	0.780
33	0	0	0	1	0	0	0	0	0	0	0	0	0	0	0.071	0.357
34	1	0	0	0	1	1	1	1	1	0	1	0	0	0	0.500	0.492
35	0	1	0	1	0	0	1	0	0	1	1	1	0	1	0.500	0.562
36	1	1	1	1	1	1	1	1	1	1	1	0	0	1	0.857	0.916
37	1	1	1	1	1	1	1	1	1	1	1	1	1	1	1.000	0.981
38	1	1	1	1	1	1	1	1	1	1	1	1	1	1	1.000	0.969
39	1	1	1	0	1	0	1	0	1	1	1	1	1	1	0.786	0.924
40	0	0	1	1	0	1	1	1	1	1	1	0	1	1	0.714	0.698
41	1	1	1	0	1	0	1	1	1	0	1	1	1	1	0.786	0.870
42	0	1	1	1	0	0	0	0	1	0	0	0	1	0	0.357	0.704
43	1	1	1	1	1	1	1	1	1	1	1	0	1	1	0.929	0.813
44	1	1	1	1	1	1	1	1	1	0	1	1	0	1	0.857	0.801
45	0	0	0	1	0	1	0	1	0	0	0	1	1	1	0.429	0.834
46	1	1	1	1	1	0	0	0	0	1	1	0	1	1	0.643	0.964
47	1	1	1	1	1	1	1	1	1	1	1	1	1	1	1.000	0.946
48	1	1	1	1	1	1	1	1	1	1	1	0	0	1	0.857	0.841
49	0	0	0	0	0	0	1	0	1	0	0	0	0	0	0.143	0.487
50	0	0	1	0	0	0	0	1	0	0	0	0	0	0	0.143	0.727
51	0	1	1	1	0	0	1	1	1	1	0	1	1	1	0.714	0.871
52	1	0	0	1	0	1	1	1	0	1	0	0	1	1	0.571	0.690
53	1	0	0	0	0	0	1	0	1	0	0	1	0	0	0.286	0.302
54	1	1	1	1	1	1	1	1	1	1	1	1	1	1	1.000	0.953
55	0	1	0	0	0	1	0	0	1	1	0	0	1	0	0.357	0.817
56	1	1	1	1	1	1	1	1	0	1	1	1	0	1	0.857	0.997
57	0	0	0	0	0	0	0	0	0	0	0	0	0	0	0.000	0.252
58	1	1	1	1	1	1	1	1	1	1	1	1	0	1	0.929	0.937
59	0	0	0	1	1	0	1	1	0	0	1	1	1	1	0.571	0.645
60	1	0	0	0	0	1	1	1	0	0	0	1	0	0	0.357	0.646
61	0	0	0	0	0	0	0	0	0	0	0	0	0	0	0.000	0.506
62	1	0	1	0	0	1	1	0	0	1	1	0	1	0	0.500	0.697
63	0	0	1	1	1	0	1	1	1	1	1	0	1	1	0.714	0.892
64	1	1	1	0	1	1	1	1	1	1	1	1	1	1	0.929	0.935
65	1	1	0	0	1	1	1	1	0	0	1	1	1	1	0.714	0.645
66	0	1	1	1	1	0	1	1	1	1	0	0	1	1	0.714	0.920
67	0	0	0	1	1	0	0	1	0	0	0	0	1	0	0.286	0.393
68	1	0	1	1	1	0	1	1	1	1	1	1	1	1	0.857	0.890
69	0	0	1	1	0	1	0	1	0	1	1	1	1	1	0.643	0.758
70	1	0	0	1	1	0	0	1	0	1	1	1	1	1	0.643	0.695
71	0	0	0	0	0	1	0	0	0	0	0	0	0	0	0.071	0.493
72	1	1	1	1	1	1	1	1	1	1	1	1	1	1	1.000	0.996
73	1	1	1	1	0	0	0	1	1	1	0	1	1	1	0.714	0.807
74	1	1	1	1	1	1	1	1	1	1	1	1	1	1	1.000	0.884
75	1	1	1	0	1	0	0	1	1	1	0	0	0	1	0.571	0.801
76	0	0	0	1	0	1	1	0	0	0	0	0	0	1	0.286	0.522
77	1	1	0	1	0	0	0	1	0	0	0	1	0	0	0.357	0.491
78	0	1	1	1	1	0	1	1	1	1	1	1	0	1	0.786	0.907
79	1	1	1	1	1	1	1	1	0	1	0	0	1	1	0.786	0.727
80	0	1	1	1	1	0	0	1	0	0	0	1	0	1	0.500	0.822
81	1	0	1	0	0	1	1	1	0	1	1	1	0	1	0.643	0.837
82	1	1	1	1	1	0	1	0	1	1	1	1	1	1	0.857	0.735
83	1	1	1	1	1	1	1	0	1	1	1	0	1	1	0.857	0.992
84	1	1	0	1	1	0	1	0	0	1	0	1	1	1	0.643	0.977
85	1	0	0	0	0	0	0	1	0	0	0	0	0	0	0.143	0.282
86	1	1	1	1	0	1	1	0	0	1	1	1	0	1	0.714	0.904
87	1	1	1	1	1	1	1	1	1	1	1	1	0	1	0.929	0.900
88	0	1	1	1	1	0	1	1	1	1	1	1	1	0	0.786	0.714
89	0	0	0	1	0	1	1	1	1	0	0	0	0	0	0.357	0.819
90	1	1	0	1	0	0	0	1	0	0	0	0	0	0	0.286	0.616
91	1	1	0	1	1	1	1	0	1	1	1	1	1	1	0.857	0.756
92	1	1	1	1	1	1	1	1	1	1	1	1	1	1	1.000	0.976
93	1	1	1	0	0	0	1	1	1	1	1	1	1	1	0.786	0.855
94	1	1	1	1	1	1	1	1	1	1	1	1	1	1	1.000	0.979
95	0	0	1	1	1	1	0	0	0	1	0	1	1	1	0.571	0.693
96	1	1	1	1	1	1	1	1	1	1	1	0	1	1	0.929	0.792
97	1	1	1	1	1	1	1	1	1	1	1	1	1	1	1.000	0.996
98	1	1	1	0	1	1	1	1	0	0	1	0	1	0	0.643	0.819
99	0	0	0	0	0	0	0	0	0	0	0	0	0	0	0.000	0.518
100	1	1	1	1	1	1	1	1	1	1	1	1	1	1	1.000	0.924
101	1	1	1	0	0	0	1	0	1	1	0	1	1	1	0.643	0.889
102	1	1	0	1	0	1	1	1	0	1	0	0	1	0	0.571	0.709
103	0	0	1	0	1	1	1	1	1	1	1	1	1	0	0.714	0.891
104	1	1	1	1	1	0	0	1	1	1	1	0	1	0	0.714	0.922
105	1	1	1	1	0	1	0	1	1	0	1	1	1	1	0.786	0.917
106	1	0	0	0	0	0	0	0	0	0	0	0	0	0	0.071	0.120
107	0	1	1	1	0	0	0	1	0	1	1	0	1	1	0.571	0.754
108	1	1	1	1	1	1	1	0	1	0	1	1	1	1	0.857	0.978
109	0	0	0	0	0	0	0	0	0	0	0	0	0	0	0.000	0.480
110	1	1	1	1	0	1	1	0	1	1	0	1	0	0	0.643	0.792
111	1	1	1	1	1	1	1	1	1	1	1	1	1	1	1.000	0.933
112	0	0	1	0	0	0	1	1	1	1	0	0	0	0	0.357	0.704
113	0	1	1	1	0	1	0	0	1	1	1	1	0	0	0.571	0.729
114	1	1	1	1	1	1	1	1	1	1	1	1	1	1	1.000	0.884
115	0	1	0	1	1	0	1	1	0	1	0	1	1	1	0.643	0.949
116	1	1	1	1	1	1	1	0	1	1	1	0	1	1	0.857	0.917
117	1	1	1	1	1	1	0	1	1	1	1	1	0	1	0.857	0.979
118	0	1	0	0	0	0	0	0	0	1	0	1	0	0	0.214	0.603
119	1	0	1	0	0	1	1	1	1	0	1	1	1	0	0.643	0.924
120	0	1	1	1	1	0	1	1	0	1	1	1	0	0	0.643	0.776
121	1	1	1	1	1	1	0	0	1	1	1	1	1	1	0.857	0.976
122	1	1	1	1	1	1	1	1	1	1	1	1	1	1	1.000	0.963
123	0	1	0	1	0	1	0	0	1	0	1	0	0	1	0.429	0.455
124	1	0	0	1	0	0	0	1	0	0	1	0	0	0	0.286	0.243
125	1	0	1	1	0	1	0	1	0	1	0	0	0	1	0.500	0.921
126	1	1	1	1	1	1	1	1	1	1	1	1	1	1	1.000	0.825
127	1	0	1	1	1	1	1	1	0	1	1	0	1	1	0.786	0.905
128	0	0	0	0	0	0	0	1	0	0	0	0	0	0	0.071	0.406
129	1	1	1	1	1	1	0	1	1	1	1	1	1	1	0.929	0.980
130	1	1	0	1	1	1	1	1	1	1	1	1	1	1	0.929	0.900
131	0	1	1	1	1	0	1	1	1	1	1	0	1	1	0.786	0.834
132	1	1	1	1	1	1	1	0	0	0	1	0	0	0	0.571	0.917
133	0	1	1	0	1	0	1	1	0	0	0	1	0	1	0.500	0.796
134	0	1	0	0	1	0	0	0	1	1	1	0	1	0	0.429	0.588
135	1	1	1	1	0	1	1	1	1	1	1	0	1	1	0.857	0.987
136	0	1	1	1	0	0	0	0	1	1	1	1	1	1	0.643	0.954
137	0	1	1	1	1	1	1	0	1	1	1	1	0	1	0.786	0.932
138	1	0	1	1	1	0	1	0	0	0	0	1	1	0	0.500	0.872
139	1	0	0	0	0	1	0	1	0	0	0	0	0	0	0.214	0.353
140	1	1	1	1	1	1	1	1	1	1	1	1	1	1	1.000	0.979
141	1	1	1	1	1	0	1	1	1	1	1	1	1	1	0.929	0.977
142	0	1	0	1	1	0	1	1	0	1	0	0	1	0	0.500	0.629
143	1	1	0	0	0	1	0	0	1	0	1	0	0	0	0.357	0.394
144	0	1	1	1	1	0	0	1	1	1	1	1	1	1	0.786	0.936
145	0	1	1	0	0	1	1	1	1	1	1	0	0	1	0.643	0.972
146	1	0	0	1	1	0	0	0	1	0	1	0	0	0	0.357	0.544
147	1	0	1	1	1	1	1	1	1	1	1	1	1	1	0.929	0.918
148	0	1	1	1	0	1	0	1	1	1	1	0	0	0	0.571	0.799
149	1	1	1	1	1	1	1	1	1	1	1	1	1	1	1.000	0.980
150	0	0	0	1	0	0	1	0	0	0	0	0	0	1	0.214	0.859
151	0	1	1	1	0	0	1	0	0	1	1	0	0	0	0.429	0.936
152	1	1	1	1	1	1	1	1	1	1	1	1	1	1	1.000	0.939
153	1	0	0	1	0	0	0	0	0	0	0	0	0	0	0.143	0.484
154	1	1	1	1	1	1	1	1	1	1	1	1	1	1	1.000	0.953
155	0	1	0	1	0	1	0	1	1	1	0	1	0	1	0.571	0.836
156	0	1	0	0	0	1	0	0	1	0	1	1	1	1	0.500	0.931
157	1	1	0	0	0	0	0	1	0	1	1	0	0	0	0.357	0.676
158	1	1	1	1	1	1	1	0	1	1	1	1	1	1	0.929	0.978
159	1	0	0	1	0	1	1	0	1	1	0	1	1	1	0.643	0.753
160	1	0	0	1	0	1	0	0	1	0	0	0	0	0	0.286	0.370
161	1	1	1	1	1	1	1	1	1	1	1	1	1	1	1.000	0.809
162	0	0	0	1	0	0	1	0	0	0	1	0	1	0	0.286	0.876
163	1	1	1	1	1	1	1	1	1	1	1	1	1	1	1.000	0.947
164	1	1	0	1	1	1	1	1	1	1	1	1	1	1	0.929	0.976
165	1	1	1	1	1	1	1	1	1	1	1	0	1	1	0.929	0.944
166	0	0	0	0	0	0	0	0	0	0	0	0	0	0	0.000	0.368
167	0	0	0	0	0	0	0	0	0	0	0	0	0	0	0.000	0.302
168	1	1	1	1	1	1	1	0	1	1	1	1	1	0	0.857	0.791
169	1	0	1	0	1	1	1	1	1	1	1	1	1	1	0.857	0.905
170	1	1	1	1	1	0	1	0	1	1	1	1	1	0	0.786	0.972
171	1	1	1	1	1	1	1	1	1	1	1	0	1	1	0.929	0.937
172	0	1	1	1	1	0	1	1	1	0	1	1	1	1	0.786	0.826
173	1	1	1	1	1	1	1	1	1	1	1	1	1	1	1.000	0.945
174	1	1	1	0	1	0	1	0	1	1	0	0	1	1	0.643	0.956
175	0	0	0	1	0	1	0	0	0	0	0	1	0	0	0.214	0.623
176	0	1	1	1	0	1	1	1	1	0	0	1	1	0	0.643	0.983
177	1	1	1	1	1	1	1	1	1	1	1	1	1	1	1.000	0.937
178	1	1	0	0	1	1	1	1	1	1	1	1	1	1	0.857	0.713
179	1	1	1	0	1	1	0	1	0	0	0	0	1	1	0.571	0.895
180	0	0	0	0	1	1	0	1	1	1	0	1	0	0	0.429	0.691
181	0	0	0	0	1	1	0	0	1	0	0	0	1	1	0.357	0.774
182	1	1	1	1	1	0	1	0	1	1	1	1	1	1	0.857	0.954
183	1	1	0	1	1	0	0	1	1	0	1	1	0	1	0.643	0.932
184	0	1	0	0	0	1	1	0	1	0	0	1	1	0	0.429	0.616
185	0	0	0	0	0	1	0	0	0	0	0	1	0	0	0.143	0.596
186	1	1	1	0	1	1	1	1	1	1	0	1	0	1	0.786	0.809
187	0	1	1	0	0	0	0	0	0	0	0	0	0	0	0.143	0.781
188	1	1	0	1	0	1	1	1	1	1	1	1	1	1	0.857	0.890
189	1	1	1	0	1	1	1	1	1	1	1	1	1	1	0.929	0.964
190	0	0	0	0	0	0	0	0	0	0	0	0	0	0	0.000	0.428
191	1	1	0	1	1	1	1	1	1	0	1	1	1	1	0.857	0.855
192	0	0	1	0	0	1	1	1	1	1	1	0	1	1	0.643	0.812
193	1	0	1	1	1	0	1	1	1	1	1	0	0	0	0.643	0.723
194	1	1	0	1	1	1	1	1	1	1	1	1	1	1	0.929	0.914
195	0	0	1	0	0	1	1	1	0	1	0	0	1	1	0.500	0.720
196	1	1	1	0	1	1	1	0	1	1	1	1	1	1	0.857	0.908
197	0	0	0	0	0	1	0	0	0	0	0	0	0	0	0.071	0.470
198	1	1	1	1	1	1	1	1	1	1	1	1	1	1	1.000	0.933
199	1	1	1	0	1	1	0	0	0	1	1	1	1	0	0.643	0.858
200	0	0	0	1	0	0	0	0	0	1	1	0	0	0	0.214	0.857
201	1	0	1	1	1	1	1	1	1	1	1	1	0	1	0.857	0.937
202	1	1	1	1	1	1	1	1	1	1	1	1	1	1	1.000	0.908
203	1	0	1	1	1	0	1	1	1	0	1	1	1	1	0.786	0.707
204	0	1	1	1	0	0	0	0	1	1	1	0	0	1	0.500	0.796
205	1	0	1	0	0	1	1	1	0	1	0	1	1	0	0.571	0.706
206	1	1	1	1	1	1	1	1	1	1	1	1	1	1	1.000	0.723
207	0	1	1	1	0	1	0	1	0	1	0	0	1	1	0.571	0.753
208	0	0	0	1	1	1	0	1	1	0	1	1	1	1	0.643	0.628
209	1	0	1	1	0	1	0	0	1	1	1	0	1	1	0.643	0.915
210	1	1	1	1	0	1	1	1	0	1	0	1	1	1	0.786	0.740
211	1	0	0	1	1	0	1	1	1	0	1	0	1	1	0.643	0.895
212	0	0	0	0	0	1	1	1	1	0	0	1	1	1	0.500	0.586
213	0	1	0	0	0	0	0	0	0	0	0	0	1	0	0.143	0.378
214	1	1	0	0	1	1	0	1	1	1	0	0	0	1	0.571	0.661
215	0	1	1	1	1	1	1	0	1	1	1	1	1	1	0.857	0.931
216	1	0	0	0	0	1	1	1	1	0	1	0	1	1	0.571	0.816
217	1	1	0	1	1	1	1	0	1	1	1	1	1	1	0.857	0.892
218	0	1	0	0	1	0	0	0	1	0	0	1	1	0	0.357	0.768
219	0	1	0	1	1	1	0	0	0	1	1	1	1	1	0.643	0.933
220	1	0	0	0	1	1	0	1	0	0	1	0	0	1	0.429	0.695
221	1	1	0	0	1	1	1	1	1	1	1	1	1	1	0.857	0.902
222	1	0	0	0	0	1	0	1	1	1	1	1	1	1	0.643	0.863
223	0	1	1	1	1	1	0	0	0	0	1	0	0	1	0.500	0.839
224	1	0	1	0	1	1	0	0	0	1	1	1	1	1	0.643	0.853
225	1	1	1	1	0	1	1	0	1	1	1	0	1	1	0.786	0.952
226	1	1	0	0	1	1	1	1	0	1	1	1	1	1	0.786	0.871
227	0	1	1	1	1	1	1	0	1	1	1	0	1	0	0.714	0.980
228	0	0	1	0	1	1	1	1	1	0	0	0	1	1	0.571	0.687
229	1	1	0	0	1	0	1	1	1	1	1	1	1	1	0.786	0.929
230	1	1	1	1	1	1	1	1	1	1	1	1	1	1	1.000	0.917
231	0	1	0	0	1	1	1	0	0	0	1	0	0	0	0.357	0.556
232	1	0	0	1	0	0	0	1	1	0	1	1	1	1	0.571	0.846
233	1	1	1	1	1	1	1	1	1	1	1	1	0	1	0.929	0.934
234	0	0	1	1	1	1	1	1	1	1	1	1	1	1	0.857	0.881
235	1	1	1	1	1	1	1	1	1	1	1	1	1	1	1.000	0.964
236	1	1	0	0	1	0	1	0	0	0	0	1	0	1	0.429	0.590
237	0	1	0	1	0	1	1	0	1	0	1	0	1	1	0.571	0.971
238	1	1	1	1	1	1	1	1	1	1	1	1	1	1	1.000	0.997
239	1	1	0	1	1	1	1	0	1	0	0	1	1	1	0.714	0.856
240	0	1	1	1	1	1	1	1	1	1	1	0	1	1	0.857	0.927
241	0	1	1	1	1	1	1	1	1	0	1	1	1	1	0.857	0.940
242	1	1	1	0	1	1	1	1	1	1	1	0	1	1	0.857	0.782
243	0	1	0	1	0	1	1	1	0	1	1	1	1	1	0.714	0.882
244	1	1	0	0	1	0	1	0	0	0	0	0	0	0	0.286	0.572
245	1	0	0	0	0	0	0	0	0	0	0	0	0	0	0.071	0.214
246	1	0	0	0	0	1	1	1	1	1	1	1	1	0	0.643	0.777
247	0	1	0	1	1	0	1	1	1	1	1	1	1	1	0.786	0.912
248	1	1	1	1	0	1	1	0	1	0	1	1	1	0	0.714	0.912
249	0	0	1	0	0	0	0	0	0	0	0	1	0	0	0.143	0.812
250	1	1	1	0	1	1	0	1	1	1	0	1	1	0	0.714	0.831
251	0	0	1	1	1	1	1	1	1	1	0	1	1	1	0.786	0.738
252	1	0	0	0	1	0	1	1	1	0	1	1	1	0	0.571	0.815
253	1	1	1	1	1	1	1	1	1	1	1	1	1	1	1.000	0.880
254	0	0	0	0	0	0	0	0	0	0	0	0	0	0	0.000	0.374
255	1	1	1	0	1	1	0	1	0	0	1	1	0	1	0.643	0.955
256	1	1	1	1	1	1	1	1	1	1	1	1	1	1	1.000	0.879
257	0	0	0	0	0	0	0	0	0	0	0	0	0	0	0.000	0.059
258	1	0	0	0	0	0	1	0	0	0	0	1	1	0	0.286	0.473
259	0	0	1	1	0	0	1	0	0	1	1	0	1	1	0.500	0.839
260	1	1	1	1	1	1	0	1	1	1	1	1	1	1	0.929	0.815
261	1	0	0	0	1	0	1	1	0	0	0	1	1	0	0.429	0.616
262	1	1	1	1	1	1	0	1	1	0	0	1	0	1	0.714	0.737
263	0	1	1	0	1	0	1	1	0	1	1	0	0	1	0.571	0.954
264	1	1	1	1	1	1	1	1	1	1	0	1	1	1	0.929	0.897
265	0	0	1	1	1	0	0	0	0	1	1	0	1	0	0.429	0.885
266	1	1	1	1	0	1	1	0	1	1	1	1	1	1	0.857	0.947
267	0	0	0	0	0	0	0	0	0	0	0	0	0	0	0.000	0.159
268	1	1	1	1	1	1	1	0	1	1	1	1	1	1	0.929	0.953
269	1	1	1	1	1	1	1	1	1	1	1	0	0	1	0.857	0.978
270	1	1	1	0	0	1	1	1	1	1	1	1	1	1	0.857	0.901
271	0	0	1	1	1	1	1	0	1	1	1	1	1	1	0.786	0.919
272	0	1	0	1	1	1	1	0	1	0	1	0	1	1	0.643	0.986
273	1	1	0	1	1	1	0	1	0	1	1	1	0	1	0.714	0.969
274	0	1	1	1	1	1	1	0	1	0	1	1	1	1	0.786	0.988
275	1	1	1	1	0	0	0	1	0	1	1	0	1	1	0.643	0.979
276	0	0	1	1	1	1	0	1	1	1	1	1	1	1	0.786	0.866
277	1	1	1	0	0	1	1	1	0	1	0	1	1	0	0.643	0.670
278	1	0	0	0	0	0	1	0	0	0	0	0	1	0	0.214	0.287
279	0	1	0	0	0	1	1	0	1	0	0	0	0	0	0.286	0.455
280	0	1	0	0	1	1	1	1	0	0	1	0	1	0	0.500	0.832
281	1	0	0	1	1	1	1	1	0	1	0	1	1	0	0.643	0.863
282	1	0	1	1	0	1	1	1	1	0	0	1	1	0	0.643	0.774
283	1	1	1	1	1	0	0	0	1	0	1	1	1	1	0.714	0.954
284	1	1	1	1	1	1	1	1	1	0	1	0	1	1	0.857	0.963
285	1	1	1	1	1	1	1	1	1	1	1	1	1	1	1.000	0.974
286	0	0	0	0	0	1	0	0	0	1	0	1	0	0	0.214	0.610
287	1	1	1	1	1	1	1	1	1	1	1	0	1	1	0.929	0.943
288	1	1	1	1	1	1	1	1	1	1	1	1	1	1	1.000	0.922
289	1	1	1	1	1	1	1	1	1	1	1	1	1	1	1.000	0.997
290	0	0	1	1	1	0	1	0	1	0	0	0	0	1	0.429	0.873
291	1	1	1	1	1	1	1	1	1	1	1	1	1	1	1.000	0.993
292	1	1	1	1	1	1	1	1	1	1	1	1	1	1	1.000	0.976
293	1	1	0	1	1	1	1	1	1	1	1	1	1	1	0.929	0.804
294	0	1	0	1	0	0	0	0	0	0	1	0	0	1	0.286	0.901
295	0	1	0	1	1	1	0	0	1	0	1	1	1	1	0.643	0.956
296	1	1	1	0	1	0	1	1	1	1	1	1	1	1	0.857	0.944
297	0	0	0	0	1	1	0	1	0	0	0	1	0	0	0.286	0.582
298	1	0	0	1	1	1	1	0	1	0	1	1	0	1	0.643	0.928
299	0	0	0	0	0	0	0	0	0	0	0	0	0	0	0.000	0.417
300	0	0	1	0	0	0	0	0	0	0	0	0	0	0	0.071	0.150
301	1	0	1	0	0	0	1	0	0	0	0	1	0	0	0.286	0.142
302	0	0	1	1	0	0	0	0	0	0	0	0	0	0	0.143	0.076
303	0	0	1	0	0	0	0	0	0	1	0	1	0	0	0.214	0.791
304	1	0	1	0	1	1	0	1	1	0	1	1	0	0	0.571	0.883
305	0	0	1	0	0	1	0	0	0	0	0	0	0	0	0.143	0.301
306	1	0	0	0	0	0	0	0	0	0	0	1	0	0	0.143	0.482
307	0	1	0	1	1	1	0	1	1	0	0	1	0	1	0.571	0.883
308	0	0	0	0	0	0	0	0	0	0	0	1	0	0	0.071	0.364
309	1	0	1	1	1	0	1	0	0	0	1	1	1	1	0.643	0.897
310	1	0	0	0	1	1	0	1	0	1	0	0	1	0	0.429	0.612
311	0	1	1	1	1	1	0	0	0	1	0	0	1	1	0.571	0.697
312	1	0	0	0	0	1	0	1	1	1	1	1	1	0	0.571	0.767
313	0	0	1	0	1	0	1	1	1	1	1	1	1	1	0.714	0.916
314	1	0	1	0	1	1	1	1	0	0	0	1	0	1	0.571	0.697
315	1	1	0	1	0	1	0	0	0	0	0	1	1	0	0.429	0.740
316	0	1	1	1	1	0	0	0	1	1	1	0	1	1	0.643	0.909
317	1	1	0	1	0	0	0	1	0	1	0	1	0	1	0.500	0.794
318	0	0	0	0	0	0	0	0	0	0	0	0	0	0	0.000	0.539
319	1	1	1	1	1	1	0	1	1	1	0	1	1	1	0.857	0.756
320	0	1	1	0	1	1	0	1	0	0	0	1	1	1	0.571	0.687
총점:	198 (61.88)	205 (64.06)	196 (61.25)	203 (63.44)	193 (60.31)	205 (64.06)	201 (62.81)	196 (61.25)	199 (62.19)	198 (61.88)	199 (62.19)	195 (60.94)	202 (63.13)	205 (64.06)	199.64 (62.38)	249.87 (78.09)

## Sheet: 5라운드_국시
문항 번호	5-Round 패널별 스테이션 점수														평균	수험생 정답율
	KCW	KKS	JKR	CYJ	KSB	LEJ	LKM	MSH	LJK	PEB	PKD	PHK	JWJ	KDH
1	1	1	1	1	1	1	1	1	1	1	1	1	1	1	1.000	0.945
2	0	0	1	1	1	1	1	1	1	1	1	1	1	1	0.857	0.891
3	1	1	1	1	1	1	1	1	0	1	1	1	0	0	0.786	0.983
4	1	1	1	1	1	1	1	1	1	1	1	1	1	1	1.000	0.981
5	0	0	0	0	0	0	0	1	0	0	0	0	0	0	0.071	0.349
6	1	1	1	1	1	1	1	1	1	1	1	1	1	1	1.000	0.927
7	1	0	1	1	1	1	1	1	0	1	1	1	1	0	0.786	0.927
8	1	1	0	1	1	1	1	0	1	0	1	1	1	1	0.786	0.754
9	1	0	0	0	0	0	0	0	0	0	0	0	0	0	0.071	0.519
10	0	1	0	1	0	0	1	0	1	1	0	1	0	0	0.429	0.784
11	0	0	0	0	0	1	0	0	0	0	0	0	0	0	0.071	0.097
12	1	0	1	1	1	0	1	0	1	0	0	1	0	1	0.571	0.921
13	1	1	0	1	1	1	1	1	1	1	0	0	1	1	0.786	0.796
14	1	1	0	1	0	1	0	1	0	1	0	1	0	0	0.500	0.685
15	0	1	0	0	0	0	0	0	1	0	0	0	0	0	0.143	0.490
16	0	1	0	1	0	0	1	0	0	0	0	0	0	0	0.214	0.667
17	1	0	1	1	1	0	1	1	1	1	1	1	1	1	0.857	0.959
18	0	1	0	1	0	1	0	1	1	0	0	0	0	0	0.357	0.580
19	1	1	1	0	1	1	1	1	1	1	1	1	1	1	0.929	0.992
20	1	1	1	0	1	0	1	1	0	0	1	1	1	0	0.643	0.917
21	1	1	1	1	1	1	1	1	1	1	1	1	0	1	0.929	0.973
22	1	1	1	0	0	1	1	1	1	1	0	1	1	1	0.786	0.849
23	1	1	1	0	1	0	0	1	1	1	1	1	1	0	0.714	0.911
24	0	0	0	0	1	1	1	1	1	1	0	1	0	1	0.571	0.861
25	1	1	1	1	0	1	1	0	1	1	1	0	1	1	0.786	0.970
26	1	0	0	0	1	1	1	0	1	1	1	0	1	1	0.643	0.852
27	1	1	1	1	1	1	0	1	0	1	0	1	1	0	0.714	0.814
28	1	1	1	1	0	1	0	0	1	1	1	0	0	1	0.643	0.911
29	0	1	0	0	0	0	0	0	0	0	0	0	0	0	0.071	0.744
30	0	1	1	1	0	1	0	0	0	1	1	1	0	0	0.500	0.933
31	1	1	1	0	1	1	1	1	1	1	1	1	1	1	0.929	0.992
32	1	1	1	1	1	1	1	1	1	1	1	1	1	1	1.000	0.780
33	0	0	0	1	0	0	0	0	0	0	0	0	0	0	0.071	0.357
34	1	0	0	0	1	1	1	1	1	0	1	0	0	0	0.500	0.492
35	0	1	0	1	0	0	1	0	0	1	1	1	0	1	0.500	0.562
36	1	1	1	1	1	1	1	1	1	1	1	0	0	1	0.857	0.916
37	1	1	1	1	1	1	1	1	1	1	1	1	1	1	1.000	0.981
38	1	1	1	1	1	1	1	1	1	1	1	1	1	1	1.000	0.969
39	1	1	1	0	1	0	1	0	1	1	1	1	1	1	0.786	0.924
40	0	0	1	1	0	1	1	1	1	1	1	0	1	1	0.714	0.698
41	1	1	1	0	1	0	1	1	1	0	1	1	1	1	0.786	0.870
42	0	1	1	1	0	0	0	0	1	0	0	0	1	0	0.357	0.704
43	1	1	1	1	1	1	1	1	1	1	1	0	1	1	0.929	0.813
44	1	1	1	1	1	1	1	1	1	0	1	1	0	1	0.857	0.801
45	0	0	0	1	0	1	0	1	0	0	0	1	1	1	0.429	0.834
46	1	1	1	1	1	0	0	0	0	1	1	0	1	1	0.643	0.964
47	1	1	1	1	1	1	1	1	1	1	1	1	1	1	1.000	0.946
48	1	1	1	1	1	1	1	1	1	1	1	0	0	1	0.857	0.841
49	0	0	0	0	0	0	1	0	1	0	0	0	0	0	0.143	0.487
50	0	0	1	0	0	0	0	1	0	0	0	0	0	0	0.143	0.727
51	0	1	1	1	0	0	1	1	1	1	0	1	1	1	0.714	0.871
52	1	0	0	1	0	1	1	1	0	1	0	0	1	1	0.571	0.690
53	1	0	0	0	0	0	1	0	1	0	0	0	0	0	0.214	0.302
54	1	1	1	1	1	1	1	1	1	1	1	1	1	1	1.000	0.953
55	0	1	0	0	0	1	0	0	1	1	0	0	1	0	0.357	0.817
56	1	1	1	1	1	1	1	1	0	1	1	1	0	1	0.857	0.997
57	0	0	0	0	0	0	0	0	0	0	0	0	0	0	0.000	0.252
58	1	1	1	1	1	1	1	1	1	1	1	1	0	1	0.929	0.937
59	0	0	0	1	1	0	1	1	0	0	1	1	1	1	0.571	0.645
60	1	0	0	0	0	0	1	1	0	0	0	1	0	0	0.286	0.646
61	0	0	0	0	0	0	0	0	0	0	0	0	0	0	0.000	0.506
62	1	0	1	0	0	1	1	0	0	1	1	0	1	0	0.500	0.697
63	0	0	1	1	1	0	1	1	1	1	1	0	1	1	0.714	0.892
64	1	1	1	0	1	1	1	1	1	1	1	1	1	1	0.929	0.935
65	1	1	0	0	1	1	1	1	0	0	1	1	1	1	0.714	0.645
66	0	1	1	1	1	0	1	1	1	1	0	0	1	1	0.714	0.920
67	0	0	0	1	1	0	0	1	0	0	0	0	1	0	0.286	0.393
68	1	0	1	1	1	0	1	1	1	1	1	1	1	1	0.857	0.890
69	0	0	1	1	0	1	0	1	0	1	1	1	1	1	0.643	0.758
70	1	0	0	1	1	0	0	1	0	1	1	1	1	1	0.643	0.695
71	0	0	0	0	0	0	0	0	0	0	0	0	0	0	0.000	0.493
72	1	1	1	1	1	1	1	1	1	1	1	1	1	1	1.000	0.996
73	1	1	1	1	0	0	0	1	1	1	0	1	1	1	0.714	0.807
74	1	1	1	1	1	1	1	1	1	1	1	1	1	1	1.000	0.884
75	1	1	1	0	1	0	0	1	1	1	0	0	0	1	0.571	0.801
76	0	0	0	1	0	0	1	0	0	0	0	0	0	1	0.214	0.522
77	1	1	0	1	0	0	0	1	0	0	0	1	0	0	0.357	0.491
78	0	1	1	1	1	0	1	1	1	1	1	1	0	1	0.786	0.907
79	1	1	1	1	1	1	1	1	0	1	0	0	1	1	0.786	0.727
80	0	1	1	1	1	0	0	1	0	0	0	1	0	1	0.500	0.822
81	1	0	1	0	0	1	1	1	0	1	1	1	0	1	0.643	0.837
82	1	1	1	1	1	0	1	0	1	1	1	1	1	1	0.857	0.735
83	1	1	1	1	1	1	1	0	1	1	1	0	1	1	0.857	0.992
84	1	1	0	1	1	0	1	0	0	1	0	1	1	1	0.643	0.977
85	1	0	0	0	0	0	0	1	0	0	0	0	0	0	0.143	0.282
86	1	1	1	1	0	1	1	0	0	1	1	1	0	1	0.714	0.904
87	1	1	1	1	1	1	1	1	1	1	1	1	0	1	0.929	0.900
88	0	1	1	1	1	0	1	1	1	1	1	1	1	0	0.786	0.714
89	0	0	0	1	0	1	1	1	1	0	0	0	0	0	0.357	0.819
90	1	1	0	1	0	0	0	1	0	0	0	0	0	0	0.286	0.616
91	1	1	0	1	1	1	1	0	1	1	1	1	1	1	0.857	0.756
92	1	1	1	1	1	1	1	1	1	1	1	1	1	1	1.000	0.976
93	1	1	1	0	0	0	1	1	1	1	1	1	1	1	0.786	0.855
94	1	1	1	1	1	1	1	1	1	1	1	1	1	1	1.000	0.979
95	0	0	1	1	1	1	0	0	0	1	0	1	1	1	0.571	0.693
96	1	1	1	1	1	1	1	1	1	1	1	0	1	1	0.929	0.792
97	1	1	1	1	1	1	1	1	1	1	1	1	1	1	1.000	0.996
98	1	1	1	0	1	1	1	1	0	0	1	0	1	0	0.643	0.819
99	0	0	0	0	0	0	0	0	0	0	0	0	0	0	0.000	0.518
100	1	1	1	1	1	1	1	1	1	1	1	1	1	1	1.000	0.924
101	1	1	1	0	0	0	1	0	1	1	0	1	1	1	0.643	0.889
102	1	1	0	1	0	1	1	1	0	1	0	0	1	0	0.571	0.709
103	0	0	1	0	1	1	1	1	1	1	1	1	1	0	0.714	0.891
104	1	1	1	1	1	0	0	1	1	1	1	0	1	0	0.714	0.922
105	1	1	1	1	0	1	0	1	1	0	1	1	1	1	0.786	0.917
106	1	0	0	0	0	0	0	0	0	0	0	0	0	0	0.071	0.120
107	0	1	1	1	0	0	0	1	0	1	1	0	1	1	0.571	0.754
108	1	1	1	1	1	1	1	0	1	0	1	1	1	1	0.857	0.978
109	0	0	0	0	0	0	0	0	0	0	0	0	0	0	0.000	0.480
110	1	1	1	1	0	1	1	0	1	1	0	1	0	0	0.643	0.792
111	1	1	1	1	1	1	1	1	1	1	1	1	1	1	1.000	0.933
112	0	0	1	0	0	0	1	1	1	1	0	0	0	0	0.357	0.704
113	0	1	1	1	0	1	0	0	1	1	1	1	0	0	0.571	0.729
114	1	1	1	1	1	1	1	1	1	1	1	1	1	1	1.000	0.884
115	0	1	0	1	1	0	1	1	0	1	0	1	1	1	0.643	0.949
116	1	1	1	1	1	1	1	0	1	1	1	0	1	1	0.857	0.917
117	1	1	1	1	1	1	0	1	1	1	1	1	0	1	0.857	0.979
118	0	1	0	0	0	0	0	0	0	1	0	1	0	0	0.214	0.603
119	1	0	1	0	0	1	1	1	1	0	1	1	1	0	0.643	0.924
120	0	1	1	1	1	0	1	1	0	1	1	1	0	0	0.643	0.776
121	1	1	1	1	1	1	0	0	1	1	1	1	1	1	0.857	0.976
122	1	1	1	1	1	1	1	1	1	1	1	1	1	1	1.000	0.963
123	0	1	0	1	0	0	0	0	1	0	1	0	0	1	0.357	0.455
124	1	0	0	1	0	0	0	1	0	0	1	0	0	0	0.286	0.243
125	1	0	1	1	0	1	0	1	0	1	0	0	0	1	0.500	0.921
126	1	1	1	1	1	1	1	1	1	1	1	1	1	1	1.000	0.825
127	1	0	1	1	1	1	1	1	0	1	1	0	1	1	0.786	0.905
128	0	0	0	0	0	0	0	0	0	0	0	0	0	0	0.000	0.406
129	1	1	1	1	1	1	0	1	1	1	1	1	1	1	0.929	0.980
130	1	1	0	1	1	1	1	1	1	1	1	1	1	1	0.929	0.900
131	0	1	1	1	1	0	1	1	1	1	1	0	1	1	0.786	0.834
132	1	1	1	1	1	1	1	0	0	0	1	0	0	0	0.571	0.917
133	0	1	1	0	1	0	1	1	0	0	0	1	0	1	0.500	0.796
134	0	1	0	0	1	0	0	0	1	1	1	0	1	0	0.429	0.588
135	1	1	1	1	0	1	1	1	1	1	1	0	1	1	0.857	0.987
136	0	1	1	1	0	0	0	0	1	1	1	1	1	1	0.643	0.954
137	0	1	1	1	1	1	1	0	1	1	1	1	0	1	0.786	0.932
138	1	0	1	1	1	0	1	0	0	0	0	1	1	0	0.500	0.872
139	1	0	0	0	0	1	0	1	0	0	0	0	0	0	0.214	0.353
140	1	1	1	1	1	1	1	1	1	1	1	1	1	1	1.000	0.979
141	1	1	1	1	1	0	1	1	1	1	1	1	1	1	0.929	0.977
142	0	1	0	1	1	0	1	1	0	1	0	0	1	0	0.500	0.629
143	1	1	0	0	0	1	0	0	1	0	1	0	0	0	0.357	0.394
144	0	1	1	1	1	0	0	1	1	1	1	1	1	1	0.786	0.936
145	0	1	1	0	0	1	1	1	1	1	1	0	0	1	0.643	0.972
146	1	0	0	1	1	0	0	0	1	0	1	0	0	0	0.357	0.544
147	1	0	1	1	1	1	1	1	1	1	1	1	1	1	0.929	0.918
148	0	1	1	1	0	1	0	1	1	1	1	0	0	0	0.571	0.799
149	1	1	1	1	1	1	1	1	1	1	1	1	1	1	1.000	0.980
150	0	0	0	1	0	0	1	0	0	0	0	0	0	1	0.214	0.859
151	0	1	1	1	0	0	1	0	0	1	1	0	0	0	0.429	0.936
152	1	1	1	1	1	1	1	1	1	1	1	1	1	1	1.000	0.939
153	1	0	0	1	0	0	0	0	0	0	0	0	0	0	0.143	0.484
154	1	1	1	1	1	1	1	1	1	1	1	1	1	1	1.000	0.953
155	0	1	0	1	0	1	0	1	1	1	0	1	0	0	0.500	0.836
156	0	1	0	0	0	1	0	0	1	0	1	1	1	1	0.500	0.931
157	1	1	0	0	0	0	0	1	0	1	1	0	0	0	0.357	0.676
158	1	1	1	1	1	1	1	0	1	1	1	1	1	1	0.929	0.978
159	1	0	0	1	0	1	1	0	1	1	0	1	1	0	0.571	0.753
160	1	0	0	1	0	1	0	0	1	0	0	0	0	0	0.286	0.370
161	1	1	1	1	1	1	1	1	1	1	1	1	1	1	1.000	0.809
162	0	0	0	1	0	0	1	0	0	0	1	0	1	0	0.286	0.876
163	1	1	1	1	1	1	1	1	1	1	1	1	1	1	1.000	0.947
164	1	1	0	1	1	1	1	1	1	1	1	1	1	1	0.929	0.976
165	1	1	1	1	1	1	1	1	1	1	1	0	1	1	0.929	0.944
166	0	0	0	0	0	0	0	0	0	0	0	0	0	0	0.000	0.368
167	0	0	0	0	0	0	0	0	0	0	0	0	0	0	0.000	0.302
168	1	1	1	1	1	1	1	0	1	1	1	1	1	0	0.857	0.791
169	1	0	1	0	1	1	1	1	1	1	1	1	1	1	0.857	0.905
170	1	1	1	1	1	0	1	0	1	1	1	1	1	0	0.786	0.972
171	1	1	1	1	1	1	1	1	1	1	1	0	1	1	0.929	0.937
172	0	1	1	1	1	0	1	1	1	0	1	1	1	1	0.786	0.826
173	1	1	1	1	1	1	1	1	1	1	1	1	1	1	1.000	0.945
174	1	1	1	0	1	0	1	0	1	1	0	0	1	1	0.643	0.956
175	0	0	0	1	0	0	0	0	0	0	0	1	0	0	0.143	0.623
176	0	1	1	1	0	1	1	1	1	0	0	1	1	0	0.643	0.983
177	1	1	1	1	1	1	1	1	1	1	1	1	1	1	1.000	0.937
178	1	1	0	0	1	1	1	1	1	1	1	1	1	1	0.857	0.713
179	1	1	1	0	1	1	0	1	0	0	0	0	1	1	0.571	0.895
180	0	0	0	0	1	1	0	1	1	1	0	1	0	0	0.429	0.691
181	0	0	0	0	1	1	0	0	1	0	0	0	1	1	0.357	0.774
182	1	1	1	1	1	0	1	0	1	1	1	1	1	1	0.857	0.954
183	1	1	0	1	1	0	0	1	1	0	1	1	0	1	0.643	0.932
184	0	1	0	0	0	1	1	0	1	0	0	1	1	0	0.429	0.616
185	0	0	0	0	0	1	0	0	0	0	0	1	0	0	0.143	0.596
186	1	1	1	0	1	1	1	1	1	1	0	1	0	1	0.786	0.809
187	0	1	1	0	0	0	0	0	0	0	0	0	0	0	0.143	0.781
188	1	1	0	1	0	1	1	1	1	1	1	1	1	1	0.857	0.890
189	1	1	1	0	1	1	1	1	1	1	1	1	1	1	0.929	0.964
190	0	0	0	0	0	0	0	0	0	0	0	0	0	0	0.000	0.428
191	1	1	0	1	1	1	1	1	1	0	1	1	1	1	0.857	0.855
192	0	0	1	0	0	1	1	1	1	1	1	0	1	1	0.643	0.812
193	1	0	1	1	1	0	1	1	1	1	1	0	0	0	0.643	0.723
194	1	1	0	1	1	1	1	1	1	1	1	1	1	1	0.929	0.914
195	0	0	1	0	0	1	1	1	0	1	0	0	1	1	0.500	0.720
196	1	1	1	0	1	1	1	0	1	1	1	1	1	1	0.857	0.908
197	0	0	0	0	0	1	0	0	0	0	0	0	0	0	0.071	0.470
198	1	1	1	1	1	1	1	1	1	1	1	1	1	1	1.000	0.933
199	1	1	1	0	1	1	0	0	0	1	1	1	1	0	0.643	0.858
200	0	0	0	1	0	0	0	0	0	1	1	0	0	0	0.214	0.857
201	1	0	1	1	1	1	1	1	1	1	1	1	0	1	0.857	0.937
202	1	1	1	1	1	1	1	1	1	1	1	1	1	1	1.000	0.908
203	1	0	1	1	1	0	1	1	1	0	1	1	1	1	0.786	0.707
204	0	1	1	1	0	0	0	0	1	1	1	0	0	1	0.500	0.796
205	1	0	1	0	0	1	1	1	0	1	0	1	1	0	0.571	0.706
206	1	1	1	1	1	1	1	1	1	1	1	1	1	1	1.000	0.723
207	0	1	1	1	0	1	0	1	0	1	0	0	1	1	0.571	0.753
208	0	0	0	1	1	1	0	1	1	0	1	1	1	1	0.643	0.628
209	1	0	1	1	0	1	0	0	1	1	1	0	1	1	0.643	0.915
210	1	1	1	1	0	1	1	1	0	1	0	1	1	1	0.786	0.740
211	1	0	0	1	1	0	1	1	1	0	1	0	1	1	0.643	0.895
212	0	0	0	0	0	1	1	1	1	0	0	1	1	1	0.500	0.586
213	0	1	0	0	0	0	0	0	0	0	0	0	1	0	0.143	0.378
214	1	1	0	0	1	1	0	1	1	1	0	0	0	1	0.571	0.661
215	0	1	1	1	1	1	1	0	1	1	1	1	1	1	0.857	0.931
216	1	0	0	0	0	1	1	1	1	0	1	0	1	1	0.571	0.816
217	1	1	0	1	1	1	1	0	1	1	1	1	1	1	0.857	0.892
218	0	1	0	0	1	0	0	0	1	0	0	1	1	0	0.357	0.768
219	0	1	0	1	1	1	0	0	0	1	1	1	1	1	0.643	0.933
220	1	0	0	0	1	1	0	1	0	0	1	0	0	1	0.429	0.695
221	1	1	0	0	1	1	1	1	1	1	1	1	1	1	0.857	0.902
222	1	0	0	0	0	1	0	1	1	1	1	1	1	1	0.643	0.863
223	0	1	1	1	1	1	0	0	0	0	1	0	0	1	0.500	0.839
224	1	0	1	0	1	1	0	0	0	1	1	1	1	1	0.643	0.853
225	1	1	1	1	0	1	1	0	1	1	1	0	1	1	0.786	0.952
226	1	1	0	0	1	1	1	1	0	1	1	1	1	1	0.786	0.871
227	0	1	1	1	1	1	1	0	1	1	1	0	1	0	0.714	0.980
228	0	0	1	0	1	1	1	1	1	0	0	0	1	1	0.571	0.687
229	1	1	0	0	1	0	1	1	1	1	1	1	1	1	0.786	0.929
230	1	1	1	1	1	1	1	1	1	1	1	1	1	1	1.000	0.917
231	0	1	0	0	1	1	1	0	0	0	1	0	0	0	0.357	0.556
232	1	0	0	1	0	0	0	1	1	0	1	1	1	1	0.571	0.846
233	1	1	1	1	1	1	1	1	1	1	1	1	0	1	0.929	0.934
234	0	0	1	1	1	1	1	1	1	1	1	1	1	1	0.857	0.881
235	1	1	1	1	1	1	1	1	1	1	1	1	1	1	1.000	0.964
236	1	1	0	0	1	0	1	0	0	0	0	1	0	1	0.429	0.590
237	0	1	0	1	0	1	1	0	1	0	1	0	1	1	0.571	0.971
238	1	1	1	1	1	1	1	1	1	1	1	1	1	1	1.000	0.997
239	1	1	0	1	1	1	1	0	1	0	0	1	1	1	0.714	0.856
240	0	1	1	1	1	1	1	1	1	1	1	0	1	1	0.857	0.927
241	0	1	1	1	1	1	1	1	1	0	1	1	1	1	0.857	0.940
242	1	1	1	0	1	1	1	1	1	1	1	0	1	1	0.857	0.782
243	0	1	0	1	0	1	1	1	0	1	1	1	1	1	0.714	0.882
244	1	1	0	0	1	0	1	0	0	0	0	0	0	0	0.286	0.572
245	1	0	0	0	0	0	0	0	0	0	0	0	0	0	0.071	0.214
246	1	0	0	0	0	1	1	1	1	1	1	1	1	0	0.643	0.777
247	0	1	0	1	1	0	1	1	1	1	1	1	1	1	0.786	0.912
248	1	1	1	1	0	1	1	0	1	0	1	1	1	0	0.714	0.912
249	0	0	1	0	0	0	0	0	0	0	0	1	0	0	0.143	0.812
250	1	1	1	0	1	1	0	1	1	1	0	1	1	0	0.714	0.831
251	0	0	1	1	1	1	1	1	1	1	0	1	1	1	0.786	0.738
252	1	0	0	0	1	0	1	1	1	0	1	1	1	0	0.571	0.815
253	1	1	1	1	1	1	1	1	1	1	1	1	0	1	0.929	0.880
254	0	0	0	0	0	0	0	0	0	0	0	0	0	0	0.000	0.374
255	1	1	1	0	1	1	0	1	0	0	1	1	0	1	0.643	0.955
256	1	1	1	1	1	1	1	1	1	1	1	1	1	1	1.000	0.879
257	0	0	0	0	0	0	0	0	0	0	0	0	0	0	0.000	0.059
258	1	0	0	0	0	0	1	0	0	0	0	1	1	0	0.286	0.473
259	0	0	1	1	0	0	1	0	0	1	1	0	1	1	0.500	0.839
260	1	1	1	1	1	1	0	1	1	1	1	1	1	1	0.929	0.815
261	1	0	0	0	1	0	1	1	0	0	0	1	1	0	0.429	0.616
262	1	1	1	1	1	1	0	1	1	0	0	1	0	1	0.714	0.737
263	0	1	1	0	1	0	1	1	0	1	1	0	0	1	0.571	0.954
264	1	1	1	1	1	1	1	1	1	1	0	1	1	1	0.929	0.897
265	0	0	1	1	1	0	0	0	0	1	1	0	1	0	0.429	0.885
266	1	1	1	1	0	1	1	0	1	1	1	1	1	1	0.857	0.947
267	0	0	0	0	0	0	0	0	0	0	0	0	0	0	0.000	0.159
268	1	1	1	1	1	1	1	0	1	1	1	1	1	1	0.929	0.953
269	1	1	1	1	1	1	1	1	1	1	1	0	0	1	0.857	0.978
270	1	1	1	0	0	1	1	1	1	1	1	1	1	1	0.857	0.901
271	0	0	1	1	1	1	1	0	1	1	1	1	1	1	0.786	0.919
272	0	1	0	1	1	1	1	0	1	0	1	0	0	1	0.571	0.986
273	1	1	0	1	1	1	0	1	0	1	1	1	0	1	0.714	0.969
274	0	1	1	1	1	1	1	0	1	0	1	1	1	1	0.786	0.988
275	1	1	1	1	0	0	1	1	0	1	1	0	1	1	0.714	0.979
276	0	0	1	1	1	1	0	1	1	1	1	1	1	1	0.786	0.866
277	1	1	1	0	0	1	0	1	0	1	0	1	1	0	0.571	0.670
278	1	0	0	0	0	0	0	0	0	0	0	0	1	0	0.143	0.287
279	0	1	0	0	0	1	0	0	1	0	0	0	0	0	0.214	0.455
280	0	1	0	0	1	1	1	1	0	0	1	0	1	0	0.500	0.832
281	1	0	0	1	1	1	1	1	0	1	0	1	1	0	0.643	0.863
282	1	0	1	1	0	1	1	1	1	0	0	1	1	0	0.643	0.774
283	1	1	1	1	1	0	0	0	1	0	1	1	1	1	0.714	0.954
284	1	1	1	1	1	1	1	1	1	0	1	0	1	1	0.857	0.963
285	1	1	1	1	1	1	1	1	1	1	1	1	1	1	1.000	0.974
286	0	0	0	0	0	1	0	0	0	1	0	1	0	0	0.214	0.610
287	1	1	1	1	1	1	1	1	1	1	1	0	1	1	0.929	0.943
288	1	1	1	1	1	1	1	1	1	1	1	1	1	1	1.000	0.922
289	1	1	1	1	1	1	1	1	1	1	1	1	1	1	1.000	0.997
290	0	0	1	1	1	0	1	0	1	0	0	0	0	1	0.429	0.873
291	1	1	1	1	1	1	1	1	1	1	1	1	1	1	1.000	0.993
292	1	1	1	1	1	1	1	1	1	1	1	1	1	1	1.000	0.976
293	1	1	0	1	1	1	1	1	1	1	1	1	1	1	0.929	0.804
294	0	1	0	1	0	0	0	0	0	0	1	0	0	1	0.286	0.901
295	0	1	0	1	1	1	0	0	1	0	1	1	1	1	0.643	0.956
296	1	1	1	0	1	0	1	1	1	1	1	1	1	1	0.857	0.944
297	0	0	0	0	1	1	0	1	0	0	0	1	0	0	0.286	0.582
298	1	0	0	1	1	1	1	0	1	0	1	1	0	1	0.643	0.928
299	0	0	0	0	0	0	0	0	0	0	0	0	0	0	0.000	0.417
300	0	0	1	0	0	0	0	0	0	0	0	0	0	0	0.071	0.150
301	1	0	1	0	0	0	1	0	0	0	0	1	0	0	0.286	0.142
302	0	0	1	1	0	0	0	0	0	0	0	0	0	0	0.143	0.076
303	0	0	1	0	0	0	0	0	0	1	0	1	0	0	0.214	0.791
304	1	0	1	0	1	1	0	1	1	0	1	1	0	0	0.571	0.883
305	0	0	1	0	0	1	0	0	0	0	0	0	0	0	0.143	0.301
306	1	0	0	0	0	0	0	0	0	0	0	1	0	0	0.143	0.482
307	0	1	0	1	1	1	0	1	1	0	0	1	0	1	0.571	0.883
308	0	0	0	0	0	0	0	0	0	0	0	1	0	0	0.071	0.364
309	1	0	1	1	1	0	1	0	0	0	1	1	1	1	0.643	0.897
310	1	0	0	0	1	1	0	1	0	1	0	0	1	0	0.429	0.612
311	0	1	1	1	1	1	0	0	0	1	0	0	1	1	0.571	0.697
312	1	0	0	0	0	1	0	1	1	1	1	1	1	0	0.571	0.767
313	0	0	1	0	1	0	1	1	1	1	1	1	1	1	0.714	0.916
314	1	0	1	0	1	1	1	1	0	0	0	1	0	1	0.571	0.697
315	1	1	0	1	0	1	0	0	0	0	0	1	1	0	0.429	0.740
316	0	1	1	1	1	0	0	0	1	1	1	0	1	1	0.643	0.909
317	1	1	0	1	0	0	0	1	0	1	0	1	0	1	0.500	0.794
318	0	0	0	0	0	0	0	0	0	1	0	0	0	0	0.071	0.539
319	1	1	1	1	1	1	0	1	1	1	0	1	1	1	0.857	0.756
320	0	1	1	0	1	1	0	1	0	0	0	1	1	1	0.571	0.687
총점:	198 (61.88)	205 (64.06)	194 (60.63)	203 (63.44)	194 (60.63)	200 (62.50)	199 (62.19)	195 (60.94)	199 (62.19)	199 (62.19)	198 (61.88)	195 (60.94)	200 (62.50)	203 (63.44)	198.71 (62.09)	249.87 (78.09)
	198	205
	0.0441964	0.0457589

## Sheet: 2차_국시자료
	Round1	Round2	Round3	Round4	Round5
KCW	205	210	205	205	205
KKS	220	206	198	196	194
JKR	246	219	204	203	203
CYJ	210	189	193	193	194
KSB	179	196	198	198	198
LEJ	222	208	205	205	200
LKM	212	204	201	201	199
MSH	221	206	196	196	195
LJK	208	210	198	199	199
PEB	234	213	198	198	199
PKD	210	205	203	199	198
PHK	209	197	196	195	195
JWJ	234	212	201	202	200
KDH	234	217	210	205	203

## Sheet: Hofstee_KMLE
원점수	누적탈락률
22.1875	0.03
31.25	0.09
33.125	0.12
33.4375	0.15
38.4375	0.18
41.5625	0.21
43.125	0.24
43.4375	0.3
44.375	0.33
44.6875	0.36
45	0.39
46.25	0.42
47.5	0.48
47.8125	0.51
48.125	0.57
48.4375	0.6
48.75	0.69
49.375	0.84
49.6875	0.87
50	0.9
50.3125	0.93
50.625	0.96
51.25	0.99
51.5625	1.02
51.875	1.11
52.1875	1.18
52.5	1.21
52.8125	1.39
53.125	1.42
53.4375	1.48
53.75	1.54
54.6875	1.63
55	1.69
55.3125	1.81
55.625	1.84
55.9375	1.96
56.25	2.11
56.5625	2.2
56.875	2.39
57.1875	2.45
57.5	2.57
57.8125	2.6
58.125	2.69
58.4375	2.75
58.75	2.93
59.0625	3.11
59.375	3.14
59.6875	3.35
60	3.57
60.3125	3.84
60.625	4.17
60.9375	4.35
61.25	4.59
61.5625	4.87
61.875	5.2
62.1875	5.38
62.5	5.56
62.8125	5.86
63.125	6.23
63.4375	6.38
63.75	6.68
64.0625	7.04
64.375	7.26
64.6875	7.65
65	7.92
65.3125	8.59
65.625	8.8
65.9375	9.28
66.25	9.68
66.5625	10.07
66.875	10.77
67.1875	11.34
67.5	11.8
67.8125	12.31
68.125	12.79
68.4375	13.34
68.75	14
69.0625	14.37
69.375	15.03
69.6875	15.76
70	16.36
70.3125	16.88
70.625	17.39
70.9375	18.27
71.25	18.88
71.5625	19.48
71.875	20.42
72.1875	21.24
72.5	22.29
72.8125	23.26
73.125	24.44
73.4375	25.56
73.75	26.32
74.0625	27.17
74.375	28.19
74.6875	29.44
75	30.83
75.3125	31.98
75.625	33.01
75.9375	34.22
76.25	35.58
76.5625	36.94
76.875	38.06
77.1875	39.45
77.5	41.02
77.8125	42.63
78.125	43.99
78.4375	45.5
78.75	46.65
79.0625	48.16
79.375	49.47
79.6875	51.28
80	52.67
80.3125	54.46
80.625	56.42
80.9375	58.03
81.25	59.45
81.5625	60.84
81.875	62.75
82.1875	64.44
82.5	66.17
82.8125	67.56
83.125	69.25
83.4375	71.01
83.75	72.58
84.0625	74.19
84.375	75.76
84.6875	77.48
85	79.24
85.3125	80.87
85.625	82.6
85.9375	84.02
86.25	85.44
86.5625	86.74
86.875	88.04
87.1875	89.74
87.5	90.83
87.8125	91.86
88.125	92.67
88.4375	93.73
88.75	94.34
89.0625	95.24
89.375	95.79
89.6875	96.24
90	97.12
90.3125	97.63
90.625	98.03
90.9375	98.21
91.25	98.51
91.5625	98.85
91.875	99.21
92.1875	99.51
92.5	99.66
92.8125	99.78
93.125	99.81
93.4375	99.84
93.75	99.87
94.0625	99.9
94.375	99.93
94.6875	100

## Sheet: Hofstee_Panelist
Name	Passing score (100 points)				Passing rate (100%)
	min		max		min		max
	pre	post	pre	post	pre	post	pre	post
KSB	61	58	65	62	94	93	96	95
KCW	57	58	68	69	89	85	98	98
KKS	58	58	62	61	95	94	98	97
JKR	60	60	70	65	70	85	95	95
CYJ	60	60	70	70	90	92	97	97
LEJ	68	65	75	70	90	90	95	95
MSH	62	58	70	62	90	88	97	96
LJK	68	61	72	64	92	93	96	96
PEB	62	62	75	70	85	90	96	95
PKD	59	59	65	65	89	89	97	97
JWJ	61	65	64	70	93	90	98	95
LKM	60	63	65	68	90	93	96	97
KDH	65	60	95	70	90	85	95	95
PHK	58	62	70	68	85	92	98	98
Average	61.36	60.64	70.43	66.71	88.71	89.93	96.57	96.57
